# Supplementary material for: Characterization of transcriptional modules related to fibrosing-NAFLD progression
Source: Sci Rep. 2017 Jul 6;7:4748. doi: 10.1038/s41598-017-05044-2 (PMC5500537; doi:10.1038/s41598-017-05044-2)
Supplement: Supplementary file 2 [file 41598_2017_5044_MOESM2_ESM.xls]

## Sheet: Table S1
Gene attributes
ID	moduleColor	kTotal	kWithin	kOut	kDiff	GS.NAFLD	p.GS.NAFLD	MM.magenta	p.MM.magenta	MM.black	p.MM.black	MM.cyan	p.MM.cyan	MM.blue	p.MM.blue	MM.yellow	p.MM.yellow	MM.green	p.MM.green	MM.tan	p.MM.tan	MM.grey	p.MM.grey	MM.purple	p.MM.purple	MM.greenyellow	p.MM.greenyellow	MM.salmon	p.MM.salmon	MM.brown	p.MM.brown	MM.red	p.MM.red	MM.turquoise	p.MM.turquoise	MM.pink	p.MM.pink
WDR23	black	17.1159	3.98466	13.1312	-9.14655	-0.592059	5.38372e-08	-0.734405	3.1348e-13	0.62411	6.05893e-09	-0.444354	0.000103608	0.42438	0.000225687	-0.228506	0.0552773	-0.242337	0.0417319	-0.269234	0.0231809	-0.279197	0.0183788	-0.270937	0.0222919	-0.137041	0.254446	0.0182842	0.879705	0.127674	0.288665	-0.0964379	0.423686	0.146129	0.22399	-0.0851074	0.480387
HEG1	black	14.3394	2.39933	11.9401	-9.54074	0.571553	1.93131e-07	0.678173	8.17604e-11	-0.578745	1.24624e-07	0.634465	2.83394e-09	-0.092513	0.44288	0.0691911	0.566405	-0.0355201	0.768698	-0.0160075	0.894592	0.164345	0.170828	0.1094	0.363778	0.252855	0.0333802	-0.0533323	0.658689	0.328769	0.00512047	0.183903	0.124732	-0.291928	0.0135026	-0.0214787	0.858887
CRIM1	black	21.1276	5.00772	16.1199	-11.1122	0.562013	3.39883e-07	0.6732	1.26129e-10	-0.715342	2.39903e-12	0.171457	0.152805	-0.526861	2.35901e-06	0.334047	0.00441273	0.341112	0.00360163	0.597097	3.87987e-08	-0.0383325	0.750956	0.460956	5.2235e-05	0.0832916	0.489835	-0.206458	0.0840905	-0.166643	0.164842	0.0586079	0.627328	-0.193074	0.106699	0.514784	4.37106e-06
CCS	black	27.5586	7.0213	20.5373	-13.516	-0.54723	7.88658e-07	-0.641552	1.65703e-09	0.754226	3.11446e-14	-0.406922	0.0004289	0.513207	4.72942e-06	-0.39218	0.000718267	-0.255229	0.0317028	-0.462982	4.79296e-05	-0.30708	0.00919171	-0.426378	0.000209231	-0.0422089	0.726713	-0.0461917	0.70208	-0.0238102	0.843753	0.108493	0.367792	0.320432	0.00644343	-0.315062	0.00744698
GSTZ1	black	14.0361	4.24337	9.79276	-5.54939	-0.544232	9.30896e-07	-0.654854	5.82511e-10	0.654954	5.77809e-10	-0.33745	0.00400384	0.416505	0.000302813	-0.226372	0.0576555	-0.193235	0.106402	-0.250099	0.0354202	-0.0086409	0.942985	-0.267492	0.0241217	-0.20673	0.0836731	0.102737	0.393899	0.07154	0.55327	-0.0562576	0.641222	0.198397	0.0971995	-0.0964313	0.423717
LOC143941	black	13.3586	4.3161	9.0425	-4.7264	-0.537294	1.35797e-06	-0.64756	1.03994e-09	0.638385	2.10964e-09	-0.648735	9.48286e-10	0.119108	0.322499	-0.0563109	0.640906	-0.0387861	0.748106	-0.187814	0.116775	-0.28555	0.015784	-0.121348	0.313416	-0.223457	0.0610371	-0.158185	0.187655	-0.167585	0.162434	-0.06014	0.618339	0.199959	0.0945423	-0.150241	0.211083
KIF5B	black	39.794	7.25839	32.5356	-25.2772	0.527611	2.26865e-06	0.598949	3.43467e-08	-0.76593	7.17018e-15	0.357059	0.00223813	-0.549273	7.03743e-07	0.414817	0.000322196	0.199455	0.095393	0.4934	1.23157e-05	0.175949	0.142177	0.599572	3.29631e-08	0.085611	0.477784	-0.0594032	0.622656	0.121896	0.311222	-0.0928285	0.441319	-0.472752	3.14143e-05	0.369651	0.00151065
VPS13C	black	33.321	4.03601	29.285	-25.249	0.522856	2.90202e-06	0.550772	6.46991e-07	-0.651324	7.7261e-10	0.202425	0.0904617	-0.567031	2.53041e-07	0.656385	5.14735e-10	0.534169	1.60537e-06	0.540794	1.1236e-06	0.253635	0.0328209	0.324445	0.0057732	0.0126183	0.91682	-0.017885	0.882312	0.0423315	0.72595	-0.194334	0.104387	-0.295035	0.0124985	0.138464	0.249499
MPG	black	17.7374	5.81907	11.9183	-6.09925	-0.514714	4.38636e-06	-0.47507	2.83634e-05	0.736532	2.47111e-13	-0.387406	0.00084455	0.264468	0.0258315	-0.137857	0.251601	0.00973004	0.935813	-0.220933	0.0640945	0.0601932	0.618028	-0.281145	0.0175471	-0.028759	0.811823	0.157111	0.190708	-0.258031	0.029814	0.0345156	0.775065	0.394604	0.000660954	-0.29076	0.0138978
RBP5	black	84.2706	15.308	68.9627	-53.6547	-0.512324	4.94177e-06	-0.518443	3.635e-06	0.859175	9.24011e-22	-0.250943	0.0347851	0.653223	6.64004e-10	-0.565984	2.69211e-07	-0.262445	0.0270316	-0.559726	3.88202e-07	-0.13416	0.264663	-0.606846	2.02507e-08	0.0319225	0.791567	-0.0374987	0.756203	-0.187342	0.117716	0.340062	0.00371311	0.569461	2.18951e-07	-0.378208	0.00114607
RP11-151A6.2	black	7.52953	1.31658	6.21295	-4.89637	-0.498042	9.89351e-06	-0.465668	4.27286e-05	0.55065	6.51444e-07	-0.320738	0.00638997	0.341097	0.00360318	-0.288329	0.0147521	-0.114198	0.342988	-0.224675	0.0596058	-0.0229283	0.849471	-0.319879	0.00654091	-0.131151	0.275625	0.262048	0.0272725	-0.196885	0.0998275	0.0521753	0.665648	0.317415	0.00699152	-0.091713	0.446851
HOMER2	black	9.96756	3.46327	6.50428	-3.04101	-0.488577	1.54103e-05	-0.550651	6.51386e-07	0.665496	2.42943e-10	-0.355709	0.00233231	0.331025	0.00480654	-0.129114	0.283216	-0.0846569	0.482722	-0.338898	0.00384022	-0.0052281	0.965485	-0.33242	0.00462104	-0.249947	0.0355355	0.189335	0.113789	-0.0181876	0.880336	-0.03864	0.749024	0.263318	0.0265082	-0.306165	0.00941302
DCXR	black	30.2039	6.65336	23.5505	-16.8972	-0.48575	1.75462e-05	-0.575425	1.52756e-07	0.752457	3.86057e-14	-0.137569	0.252602	0.612513	1.37376e-08	-0.475722	2.75561e-05	-0.351598	0.00264135	-0.479397	2.33939e-05	0.192404	0.107943	-0.42049	0.000261189	-0.0181358	0.880674	0.321079	0.00633103	0.0287208	0.812068	0.121309	0.313572	0.313677	0.00772721	-0.259751	0.0287024
IL17RC	black	8.59416	2.55512	6.03904	-3.48392	-0.483879	1.91087e-05	-0.620234	7.99503e-09	0.559555	3.92057e-07	-0.386474	0.000871434	0.150609	0.209954	0.0201848	0.867308	-0.0393586	0.744514	-0.0489464	0.685218	0.187352	0.117695	-0.0519611	0.66694	-0.340825	0.00363177	0.287446	0.0150737	-0.0341467	0.777406	-0.301866	0.0105153	0.0960307	0.425655	-0.0733269	0.543376
DGAT2	black	6.68017	1.41507	5.2651	-3.85003	-0.481763	2.1031e-05	-0.606319	2.09877e-08	0.487909	1.58919e-05	-0.325932	0.00554091	0.219464	0.0659303	-0.145904	0.22471	-0.24006	0.0437511	-0.160015	0.182536	0.071536	0.553292	-0.0140214	0.907609	-0.193379	0.106135	0.318153	0.0068539	0.0203426	0.866281	-0.224189	0.0601729	0.0222487	0.853884	-0.0100377	0.933788
RAMP1	black	2.19514	0.561719	1.63342	-1.0717	-0.474565	2.90038e-05	-0.465934	4.22429e-05	0.390684	0.00075586	-0.409674	0.00038851	0.00619185	0.959128	0.0525375	0.663467	-0.0219415	0.855879	-0.0408053	0.735461	-0.0715718	0.553093	0.0246803	0.838119	-0.237164	0.046435	0.219264	0.0661829	-0.0655521	0.587039	-0.179534	0.1341	0.0398097	0.741688	-0.0795011	0.509869
GALE	black	5.04047	1.57421	3.46626	-1.89205	-0.470652	3.44369e-05	-0.510029	5.53679e-06	0.547577	7.7359e-07	-0.232521	0.05102	0.323432	0.00593635	-0.0595099	0.622029	-0.0515321	0.66953	-0.265608	0.0251753	0.0692796	0.565908	-0.298222	0.0115363	-0.122111	0.310361	0.203577	0.088605	0.0662316	0.58316	-0.0913725	0.448547	0.193919	0.105145	-0.275206	0.0201891
OCEL1	black	20.1137	2.60209	17.5116	-14.9096	-0.469597	3.60564e-05	-0.604043	2.44689e-08	0.573036	1.76602e-07	-0.022738	0.850707	0.557704	4.3622e-07	-0.298389	0.0114876	-0.436808	0.000139831	-0.612015	1.42176e-08	0.0925768	0.442564	-0.366131	0.00168876	-0.132563	0.270446	0.321308	0.00629151	0.439084	0.000127833	-0.143399	0.232856	-0.0222532	0.853854	-0.471043	3.38544e-05
SFXN2	black	3.33284	0.983749	2.34909	-1.36534	-0.468883	3.71923e-05	-0.544815	9.01478e-07	0.462072	4.98224e-05	-0.422318	0.000243919	0.194917	0.103332	-0.0405687	0.73694	-0.113639	0.345372	-0.235101	0.0484284	-0.247365	0.0375459	-0.213085	0.0743958	-0.268972	0.0233204	-0.0068548	0.954756	0.0845258	0.483402	-0.138858	0.248143	0.0629296	0.602117	-0.202837	0.0897954
SIGIRR	black	21.0081	5.61656	15.3915	-9.77493	-0.462204	4.9542e-05	-0.559774	3.87115e-07	0.726844	7.17098e-13	-0.226402	0.0576214	0.482011	2.07972e-05	-0.342938	0.00341479	-0.19579	0.101765	-0.363069	0.00185887	0.193548	0.105824	-0.414677	0.000323854	-0.206296	0.0843393	0.294423	0.0126908	-0.0644129	0.593568	0.0324397	0.788268	0.340338	0.00368344	-0.23095	0.0526527
ENOSF1	black	4.28492	0.987943	3.29697	-2.30903	-0.460268	5.37762e-05	-0.423059	0.000237216	0.514773	4.37331e-06	-0.0821427	0.495863	0.393605	0.000684055	-0.269202	0.0231981	-0.173491	0.147922	-0.325743	0.0055699	0.171281	0.153234	-0.321907	0.00618949	0.0751685	0.533271	0.373663	0.00132839	-0.0119921	0.920934	0.0291426	0.80936	0.236581	0.0469912	-0.284454	0.0162079
ECSIT	black	54.0915	9.97349	44.118	-34.1445	-0.45672	6.24184e-05	-0.46192	5.01435e-05	0.794967	1.25881e-16	-0.0857576	0.477028	0.719555	1.55215e-12	-0.526868	2.35813e-06	-0.304833	0.0097432	-0.600636	3.07186e-08	-0.030812	0.798662	-0.635238	2.6745e-09	0.041589	0.730573	0.120305	0.317624	0.0381935	0.75183	0.221805	0.0630241	0.453093	7.25671e-05	-0.449701	8.34192e-05
DKFZP564J102	black	14.2709	2.95561	11.3153	-8.35967	-0.450355	8.12172e-05	-0.479105	2.37012e-05	0.658065	4.49065e-10	-0.227095	0.0568402	0.462031	4.99081e-05	-0.375642	0.00124602	-0.213723	0.0735128	-0.373052	0.0013548	-0.00063361	0.995816	-0.415211	0.000317578	-0.194055	0.104896	0.317016	0.00706708	-0.0996879	0.408158	0.104607	0.385301	0.369578	0.00151417	-0.224336	0.0600006
NUSAP1	black	7.07542	0.671819	6.4036	-5.73178	0.449123	8.54134e-05	0.56946	2.18972e-07	-0.355124	0.0023742	0.512492	4.90083e-06	-0.243303	0.0408994	0.27376	0.0208814	0.222056	0.0627198	0.21983	0.0654689	0.444357	0.000103594	0.212382	0.07538	0.271064	0.0222264	0.0580597	0.630558	0.00191647	0.987345	0.0136681	0.909927	-0.0937667	0.436697	-0.024899	0.836705
EPB41L4A	black	2.57046	0.436235	2.13422	-1.69799	0.447836	9.00085e-05	0.425909	0.000212995	-0.365137	0.00174238	0.321193	0.00631129	-0.100829	0.402788	0.000245732	0.998377	-0.0967473	0.422193	-0.12352	0.304769	-0.00507163	0.966518	0.0177023	0.883506	0.04846	0.688185	-0.124632	0.300403	0.202852	0.0897708	-0.0287847	0.811658	-0.198801	0.096507	-0.140458	0.242681
ASB13	black	9.99661	2.35931	7.63729	-5.27798	-0.446682	9.43201e-05	-0.490671	1.3987e-05	0.620335	7.93767e-09	-0.330529	0.00487403	0.363161	0.00185354	-0.0419964	0.728035	0.0544601	0.651933	-0.268688	0.0234724	-0.0016528	0.989086	-0.4595	5.55469e-05	-0.155045	0.196681	0.247178	0.0376946	-0.000741171	0.995106	-0.045298	0.707582	0.325173	0.00565836	-0.389145	0.000796396
PTHR1	black	4.9688	1.47952	3.48928	-2.00976	-0.446001	9.69533e-05	-0.488429	1.55154e-05	0.537979	1.30876e-06	-0.254618	0.0321278	0.306594	0.0093087	-0.175358	0.143542	-0.222379	0.0623287	-0.390638	0.000757042	-0.0938384	0.436344	-0.244705	0.0397144	-0.127095	0.290876	0.0695843	0.564196	0.113164	0.347406	-0.0205202	0.865124	0.0806915	0.503532	-0.342682	0.00344044
PPP4R1	black	10.9927	1.38969	9.60298	-8.21329	0.442783	0.000110345	0.568872	2.26792e-07	-0.461405	5.12513e-05	0.420182	0.000264213	-0.371071	0.00144373	0.349894	0.00277983	0.342215	0.00348771	0.22688	0.0570816	0.54475	9.04692e-07	0.150823	0.209299	0.1203	0.317645	0.204021	0.087896	-0.0445837	0.711991	-0.00324559	0.978569	-0.0979813	0.41627	-0.103041	0.39249
TIMP3	black	5.53708	0.671278	4.8658	-4.19452	0.441235	0.000117379	0.508556	5.9531e-06	-0.417135	0.000295846	0.454655	6.80244e-05	0.0594968	0.622106	-0.183989	0.124552	-0.184706	0.123065	-0.0264588	0.826629	-0.169602	0.157364	0.0808216	0.502842	0.29786	0.011642	-0.232373	0.0511721	0.215397	0.0712332	0.332397	0.00462399	-0.222135	0.0626235	0.190182	0.112151
ETNK2	black	13.187	4.60963	8.57741	-3.96778	-0.437783	0.000134568	-0.576417	1.43781e-07	0.70862	4.7292e-12	-0.344905	0.00322335	0.40573	0.000447558	-0.209471	0.0795654	-0.201261	0.092371	-0.392611	0.000707761	-0.058968	0.625211	-0.350245	0.00275077	-0.127936	0.287669	0.121849	0.31141	0.0314675	0.794472	-0.097762	0.417319	0.224839	0.0594148	-0.380778	0.00105329
OGFOD2	black	9.34705	2.48533	6.86172	-4.37639	-0.435641	0.000146375	-0.478873	2.39485e-05	0.631998	3.40506e-09	-0.391783	0.000728091	0.295929	0.0122218	-0.121305	0.313588	0.0500163	0.67871	-0.190627	0.1113	-0.0751841	0.533186	-0.341162	0.00359638	-0.0820224	0.496496	0.134756	0.262525	-0.166554	0.165071	-0.025169	0.834959	0.369832	0.00150196	-0.271226	0.0221436
PRKACA	black	42.3645	5.52191	36.8426	-31.3207	-0.43227	0.000166897	-0.422377	0.000243373	0.703104	8.13879e-12	-0.0454899	0.7064	0.703281	7.99961e-12	-0.42321	0.000235874	-0.195803	0.101743	-0.580639	1.10852e-07	-0.0731519	0.544342	-0.68489	4.49061e-11	0.174003	0.146711	0.0954806	0.428323	0.0984472	0.414046	0.239444	0.0443109	0.427988	0.000196782	-0.558553	4.15428e-07
QDPR	black	24.0977	4.66686	19.4309	-14.764	-0.427357	0.000201573	-0.543377	9.75689e-07	0.697555	1.38784e-11	-0.333738	0.00445169	0.491788	1.32786e-05	-0.383661	0.000957365	-0.18915	0.114149	-0.338712	0.00386086	-0.0196602	0.870727	-0.435926	0.000144752	-0.054428	0.652125	0.136437	0.256565	-0.161071	0.179629	0.0948187	0.431546	0.41603	0.000308155	-0.201432	0.0920886
ZGPAT	black	13.0817	4.87184	8.20984	-3.338	-0.426014	0.000212148	-0.616995	1.00512e-08	0.668615	1.86751e-10	-0.404143	0.000473541	0.294181	0.0127678	-0.229251	0.0544662	-0.332471	0.00461444	-0.339847	0.00373626	-0.0956438	0.42753	-0.108653	0.367083	-0.382231	0.00100391	0.0146968	0.903179	0.0903989	0.453417	-0.160907	0.180078	0.069295	0.565821	-0.140111	0.243856
TCF4	black	19.2978	2.84145	16.4564	-13.6149	0.425813	0.000213766	0.43978	0.000124362	-0.636328	2.46436e-09	0.208645	0.080786	-0.403453	0.000485256	0.118533	0.324856	-0.00702658	0.953624	0.446414	9.53476e-05	-0.0724189	0.548393	0.567976	2.39229e-07	0.0530059	0.660649	-0.221468	0.0634366	0.0012842	0.99152	0.110102	0.360689	-0.371557	0.00142144	0.663604	2.84549e-10
FBXO7	black	1.98305	0.377707	1.60534	-1.22764	-0.424529	0.000224424	-0.401834	0.000513816	0.417596	0.000290852	-0.25381	0.0326965	0.19958	0.0951826	-0.168871	0.159187	-0.110147	0.360492	-0.261287	0.0277394	-0.143835	0.231425	-0.230652	0.0529671	-0.128891	0.284054	-0.0615366	0.610194	-0.0887662	0.461648	0.0498986	0.679425	0.205598	0.0854177	-0.274737	0.0204116
GSDMDC1	black	13.9528	3.50341	10.4494	-6.94597	-0.423566	0.000232727	-0.468513	3.77934e-05	0.664159	2.71685e-10	-0.0705572	0.558748	0.4784	2.44606e-05	-0.197087	0.0994733	-0.0615526	0.610101	-0.290267	0.0140673	0.354753	0.00240113	-0.391653	0.000731326	-0.0810435	0.501666	0.357649	0.00219804	0.0254452	0.833173	0.0270951	0.822527	0.323331	0.00595283	-0.317907	0.00689945
IL1R1	black	13.4179	3.48935	9.92859	-6.43924	0.423253	0.000235493	0.596022	4.16261e-08	-0.655613	5.47895e-10	0.110135	0.360544	-0.461879	5.02322e-05	0.317764	0.0069262	0.353607	0.00248599	0.41705	0.00029678	-0.221759	0.0630804	0.278646	0.0186202	0.343855	0.00332432	-0.340098	0.00370918	-0.163533	0.172981	0.0957319	0.427103	-0.127457	0.289494	0.223307	0.0612154
NDRG2	black	10.0863	2.66049	7.42577	-4.76527	-0.420941	0.000256829	-0.511493	5.15003e-06	0.602938	2.63504e-08	-0.188318	0.11578	0.501778	8.2755e-06	-0.183618	0.125327	-0.137114	0.254189	-0.33164	0.00472401	-0.0347947	0.773295	-0.353498	0.00249423	-0.0500874	0.678279	-0.0274314	0.820361	0.205735	0.0852052	0.0131121	0.913577	0.205748	0.0851848	-0.237546	0.0460734
ARMCX3	black	15.4331	2.3798	13.0533	-10.6735	0.420784	0.00025834	0.45166	7.69829e-05	-0.60468	2.34424e-08	0.159019	0.18531	-0.487621	1.61035e-05	0.542942	9.99225e-07	0.433566	0.000158714	0.521105	3.17457e-06	0.165426	0.167993	0.334157	0.004399	-0.0325199	0.787757	-0.0152865	0.899314	0.0330518	0.784368	-0.195686	0.101952	-0.26152	0.027596	0.207188	0.0829751
MPST	black	22.6668	6.28848	16.3783	-10.0898	-0.420318	0.000262878	-0.506328	6.6391e-06	0.743851	1.07079e-13	-0.339219	0.00380475	0.483439	1.94946e-05	-0.265903	0.025008	-0.154249	0.199018	-0.541494	1.08155e-06	-0.177848	0.137853	-0.520079	3.34506e-06	-0.0594945	0.62212	-0.136594	0.256011	0.0274239	0.820409	0.10748	0.372312	0.339314	0.00379434	-0.528328	2.18518e-06
HAO2	black	23.8283	3.56742	20.2608	-16.6934	-0.418067	0.000285825	-0.497554	1.01253e-05	0.620794	7.6829e-09	-0.271626	0.0219401	0.554929	5.11328e-07	-0.505137	7.03533e-06	-0.308432	0.00887336	-0.518761	3.57698e-06	-0.371489	0.00142454	-0.516074	4.09703e-06	-0.0747304	0.535666	-0.146663	0.222283	-0.0205172	0.865143	0.256965	0.0305215	0.349889	0.00278025	-0.273611	0.020954
ATP2B4	black	13.6837	3.91982	9.76383	-5.84401	0.41417	0.000329929	0.505785	6.81702e-06	-0.697659	1.37417e-11	0.474003	2.97315e-05	-0.274556	0.0204979	0.161694	0.177928	0.0446409	0.711637	0.320967	0.00635033	0.12957	0.281504	0.35634	0.00228785	0.162044	0.176979	-0.0141523	0.90675	0.199444	0.0954118	0.0764416	0.526339	-0.353123	0.00252266	0.378782	0.00112473
YWHAZ	black	10.0227	1.12684	8.89583	-7.76899	0.411365	0.000365437	0.607448	1.94402e-08	-0.373567	0.00133254	0.5618	3.44132e-07	-0.197701	0.0984035	0.219093	0.0664005	0.288421	0.0147189	0.127899	0.287809	0.614341	1.21006e-08	0.0339023	0.778959	0.268131	0.0237731	0.222101	0.0626646	-0.0591545	0.624115	0.167366	0.162992	0.00550623	0.963651	-0.171057	0.15378
RAB26	black	9.72359	3.78205	5.94154	-2.15949	-0.411014	0.000370118	-0.553658	5.49661e-07	0.665348	2.4597e-10	-0.353284	0.00251041	0.1977	0.0984048	-0.115551	0.337263	-0.13686	0.255081	-0.211427	0.076733	0.181914	0.128932	-0.130114	0.279471	-0.408245	0.000409025	0.361163	0.00197237	-0.0858638	0.47648	-0.207899	0.081901	0.170649	0.154779	-0.173352	0.148253
FAM91A2	black	14.2789	4.43776	9.84116	-5.40341	-0.408951	0.000398759	-0.521178	3.16271e-06	0.690356	2.72514e-11	-0.404548	0.00046678	0.389673	0.000782269	-0.337087	0.00404574	-0.295984	0.0122048	-0.443416	0.000107582	-0.272666	0.0214187	-0.33326	0.00451239	-0.313106	0.00784526	0.0164385	0.891771	-0.00691881	0.954334	-0.0209478	0.862341	0.245948	0.0386883	-0.279628	0.0181922
AAMP	black	11.6714	2.40557	9.2658	-6.86023	-0.408387	0.000406941	-0.531478	1.85176e-06	0.583534	9.25481e-08	-0.282055	0.0171697	0.471356	3.33955e-05	-0.173627	0.1476	-0.0427788	0.72317	-0.28711	0.0151974	-0.12112	0.314333	-0.497642	1.00831e-05	0.0284182	0.814012	0.0483668	0.688754	0.0757556	0.530069	0.0708276	0.557238	0.288493	0.0146931	-0.28082	0.0176834
C9orf119	black	40.723	8.41375	32.3093	-23.8955	-0.406292	0.000438672	-0.476786	2.62852e-05	0.775356	2.06259e-15	-0.223396	0.06111	0.551356	6.26077e-07	-0.461415	5.12294e-05	-0.26152	0.0275959	-0.503082	7.77159e-06	-0.0382763	0.751309	-0.548128	7.50198e-07	-0.25629	0.030976	0.0410815	0.733737	-0.110962	0.356929	0.16854	0.160017	0.474302	2.93419e-05	-0.385242	0.000908157
SULT1A2	black	6.91944	3.5429	3.37654	0.166359	-0.403199	0.000489639	-0.52137	3.13173e-06	0.502553	7.9724e-06	-0.189082	0.114283	0.358577	0.0021363	-0.180998	0.130902	-0.228748	0.0550121	-0.322018	0.00617084	0.0135343	0.910805	-0.237405	0.0462063	-0.0108364	0.928533	0.146441	0.222992	0.176237	0.141515	-0.123802	0.303658	0.078491	0.515277	-0.209354	0.079738
MGMT	black	10.2519	2.7431	7.50882	-4.76572	-0.401981	0.000511158	-0.534948	1.54005e-06	0.628311	4.46671e-09	-0.26944	0.0230719	0.453505	7.13436e-05	-0.158723	0.18614	-0.134516	0.263386	-0.431411	0.000172536	-0.0194921	0.871823	-0.463207	4.74719e-05	-0.204562	0.0870408	0.12414	0.302329	0.160291	0.181773	-0.07901	0.512495	0.213001	0.0745139	-0.416061	0.000307807
MLX	black	21.0734	4.76161	16.3117	-11.5501	-0.397981	0.000588021	-0.472567	3.16693e-05	0.71818	1.79077e-12	-0.176361	0.14123	0.52416	2.71358e-06	-0.37777	0.00116262	-0.269857	0.0228523	-0.555358	4.98991e-07	0.0518336	0.667709	-0.499364	9.28982e-06	0.0647481	0.591643	0.127634	0.288816	-0.0101686	0.932927	0.0881699	0.464674	0.323323	0.00595411	-0.492585	1.27939e-05
KLC4	black	21.3892	4.89657	16.4926	-11.596	-0.397094	0.00060643	-0.523233	2.84631e-06	0.698194	1.30597e-11	-0.144447	0.229424	0.622826	6.64448e-09	-0.360763	0.00199699	-0.350443	0.00273454	-0.565493	2.77132e-07	-0.126378	0.29363	-0.456703	6.24628e-05	0.0346477	0.774227	0.0444419	0.712866	0.255749	0.0313447	0.0842599	0.484784	0.186437	0.119531	-0.400491	0.000538651
DHRS4	black	8.35463	2.29897	6.05565	-3.75668	-0.396798	0.000612707	-0.58121	1.06991e-07	0.610588	1.56866e-08	-0.309511	0.00862615	0.396528	0.000618462	-0.222267	0.0624641	-0.194173	0.10468	-0.264889	0.0255872	0.0393906	0.744314	-0.262396	0.0270613	-0.154484	0.198325	0.234217	0.049304	0.0412444	0.732721	-0.155445	0.195514	0.2127	0.0749342	-0.167735	0.162052
LOC284106	black	65.555	16.5454	49.0096	-32.4642	-0.393479	0.000687024	-0.497652	1.00784e-05	0.890154	2.99329e-25	-0.193572	0.105781	0.636514	2.43011e-09	-0.517611	3.79134e-06	-0.341466	0.00356472	-0.649461	8.9554e-10	-0.0536354	0.656871	-0.582034	1.01644e-07	-0.0330016	0.784688	0.0759658	0.528925	-0.0496079	0.681192	0.188877	0.114683	0.465703	4.26636e-05	-0.50056	8.77352e-06
AZGP1	black	5.80479	1.88003	3.92476	-2.04472	-0.391387	0.000737983	-0.516459	4.01837e-06	0.466404	4.13977e-05	-0.477661	2.52814e-05	0.228841	0.0549117	-0.0256389	0.831922	-0.0313249	0.795383	-0.153709	0.200614	-0.293661	0.0129342	-0.205498	0.0855742	0.00759652	0.949867	-0.160107	0.182281	0.0625398	0.604372	-0.0622493	0.606055	0.120658	0.316198	-0.138392	0.249747
GLYCTK	black	21.8052	5.83416	15.9711	-10.1369	-0.389694	0.000781716	-0.523188	2.85291e-06	0.719597	1.54549e-12	-0.497667	1.00712e-05	0.425962	0.000212561	-0.278026	0.0188951	-0.0969634	0.421152	-0.292289	0.0133825	-0.297111	0.011864	-0.432165	0.000167576	-0.0471341	0.696295	-0.146755	0.221988	-0.108298	0.36866	0.087986	0.46561	0.39519	0.000647734	-0.213997	0.0731354
CLPP	black	66.4164	12.187	54.2294	-42.0423	-0.388571	0.000812006	-0.42946	0.000185994	0.798523	7.33861e-17	-0.0251254	0.835241	0.743242	1.14923e-13	-0.627564	4.717e-09	-0.437998	0.000133437	-0.654881	5.8123e-10	-0.0782797	0.516412	-0.591614	5.54036e-08	0.0477195	0.69271	0.038162	0.752028	0.0362558	0.764045	0.264537	0.0257911	0.432098	0.000168015	-0.422951	0.000238186
TMPIT	black	13.899	5.39854	8.50049	-3.10195	-0.387585	0.000839478	-0.5138	4.59141e-06	0.711438	3.56635e-12	-0.597258	3.839e-08	0.14662	0.222418	-0.0427883	0.723112	-0.0285452	0.813196	-0.218019	0.0677767	-0.139559	0.245739	-0.179268	0.134688	-0.188004	0.116399	-0.0290969	0.809653	-0.183837	0.124869	-0.177046	0.139666	0.262955	0.0267248	-0.320363	0.00645548
PBX1	black	1.41655	0.226435	1.19012	-0.963683	0.386195	0.00087965	0.363008	0.00186244	-0.350519	0.00272827	0.13848	0.249446	-0.250018	0.0354816	0.190715	0.111132	0.13489	0.262049	0.303307	0.0101341	0.126671	0.292503	0.286478	0.015433	-0.189272	0.113912	0.00921811	0.939184	0.0248171	0.837234	-0.124706	0.300113	-0.151525	0.207163	0.22694	0.0570144
ANKRD50	black	14.187	3.34265	10.8444	-7.50172	0.385245	0.000908063	0.487746	1.60115e-05	-0.640333	1.81907e-09	0.0930239	0.440354	-0.554773	5.15893e-07	0.399249	0.000562594	0.410026	0.000383593	0.508141	6.07569e-06	0.137421	0.25312	0.341994	0.00351026	-0.0223501	0.853225	-0.047464	0.694274	-0.212047	0.0758529	-0.0701473	0.56104	-0.157161	0.190567	0.313303	0.00780437
CPSF4	black	11.4622	4.191	7.27124	-3.08024	-0.384876	0.000919357	-0.477091	2.59313e-05	0.664162	2.71619e-10	-0.494127	1.19026e-05	0.104627	0.385207	0.0255259	0.832652	0.0715187	0.553388	-0.162878	0.174733	0.0231454	0.848063	-0.17397	0.14679	-0.193499	0.105915	0.0547748	0.650052	-0.20082	0.0931022	-0.162701	0.175206	0.294995	0.012511	-0.300343	0.010932
NSMCE1	black	53.9867	10.5706	43.4161	-32.8456	-0.384766	0.000922736	-0.360978	0.00198371	0.78571	4.88649e-16	-0.209788	0.0791004	0.581873	1.02667e-07	-0.517313	3.849e-06	-0.251415	0.0344333	-0.56359	3.09951e-07	-0.254726	0.0320523	-0.568115	2.37257e-07	0.142809	0.234805	-0.0100688	0.933583	-0.183247	0.126104	0.333918	0.00442894	0.524026	2.73237e-06	-0.414921	0.000320974
GCDH	black	10.279	2.11947	8.15948	-6.04001	-0.383484	0.000963006	-0.530037	1.99794e-06	0.506516	6.57859e-06	-0.2196	0.0657582	0.456867	6.20362e-05	-0.280836	0.017677	-0.367098	0.00163805	-0.466971	4.03978e-05	-0.119733	0.319949	-0.263584	0.0263504	0.00318926	0.978941	-0.0158163	0.895844	0.312634	0.00794402	-0.0490513	0.68458	-0.00964143	0.936396	-0.26149	0.0276144
MCM6	black	8.49622	0.438373	8.05785	-7.61948	0.383274	0.000969753	0.473352	3.05965e-05	-0.304779	0.00975676	0.573827	1.68343e-07	-0.106793	0.375392	0.27172	0.0218928	0.194934	0.1033	0.128374	0.28601	0.595147	4.4072e-08	0.0263853	0.827103	0.0947446	0.431907	0.279049	0.0184435	0.188216	0.115981	-0.00537952	0.964486	-0.113873	0.344374	-0.0974108	0.419002
LOC388588	black	9.3871	2.59526	6.79183	-4.19657	-0.381964	0.00101282	-0.399779	0.000552257	0.642211	1.57526e-09	-0.139768	0.245026	0.449994	8.24275e-05	-0.335982	0.00417594	-0.259486	0.0288712	-0.501618	8.33956e-06	-0.0728831	0.545825	-0.366666	0.00166054	0.0289184	0.810799	0.0205681	0.864812	0.0197682	0.870023	0.0826664	0.493111	0.278311	0.0187683	-0.410241	0.000380632
SAT2	black	7.28972	1.11376	6.17596	-5.0622	-0.381103	0.00104208	-0.447315	9.19321e-05	0.482743	2.01199e-05	-0.494509	1.16909e-05	0.220092	0.0651402	-0.266529	0.0246556	-0.122276	0.309703	-0.192838	0.107136	-0.448447	8.7796e-05	-0.247835	0.0371731	-0.206854	0.0834847	-0.177935	0.137658	-0.183338	0.125913	0.0107709	0.928964	0.288742	0.0146039	-0.0956528	0.427486
ICAM3	black	8.50794	3.65456	4.85338	-1.19882	-0.37995	0.00108241	-0.510605	5.38141e-06	0.670654	1.56976e-10	-0.299507	0.0111668	0.267944	0.0238743	-0.168387	0.160404	-0.182397	0.127901	-0.213968	0.0731753	0.105772	0.380001	-0.121903	0.311191	-0.222898	0.0617045	0.0650718	0.589787	-0.0422496	0.72646	-0.0387011	0.74864	0.203901	0.0880869	-0.104422	0.386144
C10orf125	black	54.4177	13.0011	41.4166	-28.4155	-0.379645	0.00109335	-0.46989	3.56003e-05	0.859276	9.03127e-22	-0.363716	0.0018217	0.385164	0.000910554	-0.296695	0.0119889	-0.0195207	0.871637	-0.246515	0.0382279	0.0898283	0.456284	-0.394231	0.000669497	-0.0856618	0.477521	0.171877	0.151787	-0.382643	0.00099028	0.122256	0.309784	0.574041	1.66176e-07	-0.235578	0.0479611
FLJ20850	black	29.7296	9.34338	20.3862	-11.0428	-0.378818	0.00112342	-0.461786	5.04292e-05	0.817625	3.32377e-18	-0.368765	0.00155384	0.342446	0.00346428	-0.239452	0.0443036	-0.077738	0.519328	-0.252985	0.0332864	0.0441749	0.714517	-0.315689	0.00732317	-0.0777993	0.518998	0.105199	0.382602	-0.255345	0.0316229	0.0595417	0.621843	0.453006	7.28303e-05	-0.258868	0.0292684
CUGBP2	black	9.20111	1.70826	7.49285	-5.78459	0.375101	0.00126806	0.550663	6.50972e-07	-0.571788	1.90421e-07	0.366972	0.00164457	-0.227914	0.0559284	0.0482824	0.689269	0.0525893	0.663155	0.325471	0.00561195	-0.0863596	0.473928	0.30958	0.00861053	0.258145	0.0297393	-0.349944	0.00277567	0.0313954	0.794933	0.343024	0.00340625	-0.191173	0.11026	0.47641	2.67287e-05
ASXL2	black	14.8936	1.75694	13.1367	-11.3798	0.373732	0.00132545	0.462011	4.99498e-05	-0.577547	1.34155e-07	0.255227	0.0317037	-0.334701	0.00433133	0.4898	1.45632e-05	0.295791	0.012264	0.306362	0.00936502	0.0683648	0.57106	0.256093	0.0311096	0.0403819	0.738107	-0.14252	0.235762	0.311784	0.00812483	-0.198719	0.0966466	-0.363119	0.001856	0.0458998	0.703876
FLJ37453	black	12.8059	3.87705	8.92882	-5.05177	-0.368919	0.00154623	-0.524843	2.6195e-06	0.670187	1.63373e-10	-0.541824	1.06225e-06	0.187586	0.117229	-0.0360905	0.76509	0.0241168	0.841767	-0.102634	0.394374	-0.00220265	0.985455	-0.197673	0.0984517	-0.446943	9.33292e-05	0.135482	0.259942	-0.175335	0.143596	-0.162866	0.174763	0.308564	0.00884266	-0.125177	0.298278
C10orf65	black	4.37065	1.50524	2.8654	-1.36016	-0.367893	0.00159738	-0.480518	2.22454e-05	0.503022	7.79417e-06	-0.514855	4.35544e-06	0.158185	0.187656	-0.0661417	0.583673	-0.0661567	0.583587	-0.169141	0.158512	-0.233327	0.0501978	-0.164649	0.170028	-0.153223	0.202058	-0.195243	0.102746	-0.0646165	0.592398	-0.128769	0.284514	0.14971	0.21272	-0.177439	0.138776
GLYAT	black	16.1344	3.58171	12.5527	-8.97096	-0.367529	0.0016159	-0.513362	4.69295e-06	0.652109	7.25846e-10	-0.492633	1.27652e-05	0.334777	0.00432206	-0.314699	0.00751964	-0.166031	0.166422	-0.362306	0.00190359	-0.263703	0.0262798	-0.421081	0.000255488	-0.239862	0.04393	0.0254324	0.833256	-0.199803	0.094805	0.056637	0.638971	0.363837	0.00181481	-0.261832	0.0274044
GCAT	black	9.61703	2.95726	6.65977	-3.70251	-0.363883	0.00181225	-0.609433	1.69792e-08	0.51515	4.29162e-06	-0.497877	9.9715e-06	0.202661	0.0900789	0.00324138	0.978597	-0.163809	0.172247	-0.27126	0.0221265	-0.243348	0.0408606	-0.159263	0.184628	-0.272092	0.0217054	-0.0381789	0.751922	0.218932	0.0666043	-0.290608	0.0139497	-0.0447986	0.710663	-0.253545	0.0328852
LIME1	black	16.1943	5.26148	10.9328	-5.6713	-0.363662	0.00182477	-0.506575	6.5596e-06	0.676141	9.77071e-11	-0.260046	0.0285154	0.470525	3.46293e-05	-0.373432	0.00133833	-0.373213	0.00134782	-0.469976	3.54668e-05	-0.229699	0.053983	-0.330139	0.00492768	-0.113375	0.346501	-0.1756	0.142982	0.111231	0.355755	0.0461464	0.702359	0.184461	0.123572	-0.257747	0.0300011
HIST1H4K /// HIST1H4J	black	23.6644	5.25816	18.4063	-13.1481	-0.363613	0.0018276	-0.333394	0.00449535	0.710464	3.93342e-12	-0.39731	0.000601902	0.156081	0.19367	-0.0311506	0.796497	0.165036	0.169011	-0.153323	0.201761	0.0659036	0.585031	-0.294628	0.012626	-0.06076	0.614718	0.0465049	0.700156	-0.385653	0.000895769	0.0842593	0.484787	0.492946	1.25798e-05	-0.348414	0.0029053
COMTD1	black	7.76825	2.62393	5.14431	-2.52038	-0.362771	0.00187622	-0.434268	0.000154437	0.639252	1.97533e-09	-0.148815	0.215497	0.39474	0.000657863	-0.222562	0.0621076	-0.214911	0.0718891	-0.391285	0.000740556	0.0872263	0.469486	-0.324479	0.00576778	-0.0723862	0.548574	0.194413	0.104244	0.0568679	0.637602	-0.0550191	0.648594	0.189562	0.113349	-0.343182	0.0033905
EIF4EBP1	black	54.0726	10.9864	43.0861	-32.0997	-0.360196	0.00203232	-0.384748	0.000923298	0.804527	2.87823e-17	0.020466	0.865477	0.727375	6.7727e-13	-0.517226	3.86593e-06	-0.339339	0.0037916	-0.620845	7.6553e-09	0.117227	0.330254	-0.592937	5.08714e-08	0.0121274	0.920045	0.202735	0.0899596	0.0738714	0.540379	0.263737	0.0262599	0.428684	0.000191608	-0.439258	0.000126957
TMEM37	black	7.79167	1.53148	6.26019	-4.72871	-0.357176	0.00223013	-0.383904	0.000949632	0.561635	3.47467e-07	-0.15372	0.200581	0.448103	8.90338e-05	-0.285823	0.0156799	-0.0896476	0.457194	-0.249508	0.0358712	0.0147818	0.902622	-0.421364	0.000252799	0.0507264	0.674403	0.124572	0.300638	-0.058796	0.626222	0.163162	0.17397	0.356017	0.00231047	-0.166738	0.164599
TOP2B	black	18.5875	1.55326	17.0343	-15.481	0.356889	0.0022498	0.472485	3.17837e-05	-0.539644	1.19606e-06	0.258345	0.0296084	-0.381422	0.00103116	0.56186	3.42933e-07	0.396003	0.000629802	0.331749	0.00470952	0.220879	0.0641615	0.213805	0.0733992	0.011115	0.926701	-0.0319301	0.791518	0.248522	0.0366334	-0.0884235	0.463386	-0.271429	0.0220402	0.0231205	0.848224
ROGDI	black	7.37868	1.48837	5.89032	-4.40195	-0.356571	0.00227177	-0.401886	0.000512869	0.538161	1.29597e-06	-0.0134563	0.911317	0.367315	0.00162689	-0.258394	0.0295766	-0.379538	0.00109719	-0.585005	8.43792e-08	0.0998363	0.407457	-0.258181	0.0297157	-0.163033	0.174317	0.23548	0.0480565	0.236726	0.0468523	-0.0727624	0.546493	0.0203572	0.866186	-0.486842	1.66904e-05
MRPL12	black	53.7897	11.6214	42.1683	-30.5469	-0.352747	0.00255146	-0.323937	0.00585439	0.818418	2.90024e-18	-0.042805	0.723008	0.647749	1.02468e-09	-0.340212	0.00369696	-0.126081	0.294775	-0.52878	2.13416e-06	0.0890694	0.460113	-0.635015	2.71961e-09	0.0908612	0.451101	0.173678	0.14748	0.000893692	0.994098	0.214231	0.0728143	0.513718	4.61031e-06	-0.532054	1.79617e-06
NTHL1	black	6.73189	2.23715	4.49474	-2.25759	-0.351734	0.00263059	-0.479865	2.2908e-05	0.584303	8.81885e-08	-0.480051	2.27171e-05	0.195726	0.101881	-0.0958921	0.426326	-0.0474285	0.694491	-0.186629	0.119144	-0.27431	0.0206156	-0.200287	0.0939922	-0.217607	0.0683095	-0.159955	0.182704	-0.128369	0.286026	-0.0660583	0.584148	0.231272	0.0523142	-0.183337	0.125916
ITGA6	black	10.8617	1.1597	9.70204	-8.54234	0.350211	0.00275359	0.446234	9.6046e-05	-0.466002	4.212e-05	0.411524	0.000363333	-0.314485	0.00756264	0.476769	2.63048e-05	0.339912	0.00372926	0.430473	0.000178888	0.496372	1.07085e-05	0.288159	0.0148135	0.0516128	0.669043	0.24158	0.0423946	0.157773	0.188823	-0.199664	0.0950403	-0.242194	0.0418563	0.164842	0.169521
RAB17	black	3.18067	0.871231	2.30944	-1.43821	-0.350134	0.00275991	-0.510931	5.29524e-06	0.45844	5.80803e-05	-0.355191	0.00236938	0.208501	0.0810001	-0.101828	0.398119	-0.143723	0.231791	-0.168827	0.159299	-0.181263	0.13033	-0.0787365	0.51396	-0.206184	0.0845111	-0.0518389	0.667677	0.079093	0.51205	-0.119772	0.319792	0.0764076	0.526524	-0.0861711	0.474897
SULT1A3 /// SULT1A4 /// LOC648394	black	6.07428	3.20774	2.86654	0.341199	-0.349923	0.00277746	-0.444735	0.000102031	0.501233	8.49499e-06	-0.137524	0.252759	0.396488	0.000619318	-0.239594	0.0441744	-0.212089	0.0757941	-0.353324	0.00250738	-0.0172501	0.886462	-0.306865	0.00924343	0.108585	0.367386	0.124689	0.300178	0.110988	0.356814	-0.0205707	0.864795	0.158037	0.188075	-0.243789	0.0404854
SEL1L	black	46.6255	6.79467	39.8309	-33.0362	0.348976	0.00285708	0.340671	0.00364804	-0.71669	2.08886e-12	-0.0285151	0.813389	-0.598726	3.48559e-08	0.675808	1.00587e-10	0.4488	8.65432e-05	0.576771	1.40694e-07	-0.0852218	0.479795	0.374562	0.00129037	-0.122105	0.310385	-0.0835827	0.488314	0.12177	0.311723	-0.426592	0.000207536	-0.409046	0.000397401	0.251412	0.0344356
ARMC6	black	8.48744	2.65658	5.83085	-3.17427	-0.348926	0.00286137	-0.416659	0.000301096	0.585939	7.95556e-08	-0.206866	0.0834652	0.244285	0.0400661	-0.0797771	0.508396	0.00123538	0.991842	-0.121948	0.311012	0.345741	0.00314488	-0.19722	0.0992408	-0.186638	0.119127	0.221261	0.0636907	-0.130645	0.2775	-0.0750814	0.533747	0.281941	0.0172165	-0.157228	0.190374
MRPL55	black	17.2707	5.37189	11.8988	-6.52694	-0.347867	0.00295296	-0.444166	0.000104392	0.727125	6.95783e-13	-0.291941	0.0134982	0.305177	0.00965706	-0.106154	0.378273	0.0316185	0.793507	-0.253668	0.0327977	0.131254	0.275245	-0.352107	0.0026012	-0.0680374	0.57291	0.187693	0.117015	-0.187806	0.116792	0.0219631	0.855739	0.397044	0.000607491	-0.36809	0.00158746
PXMP2	black	212.945	20.8563	192.089	-171.233	-0.347479	0.00298724	-0.310828	0.00833249	0.804085	3.08709e-17	-0.259112	0.0291115	0.646289	1.14866e-09	-0.561762	3.44902e-07	-0.0619676	0.60769	-0.393178	0.000694142	-0.223269	0.0612608	-0.716141	2.21012e-12	0.195899	0.101572	-0.0384108	0.750464	-0.40605	0.000442468	0.50037	8.85374e-06	0.808424	1.54087e-17	-0.279738	0.0181447
HMGCL	black	10.95	2.21202	8.73798	-6.52596	-0.346617	0.00306448	-0.529211	2.08647e-06	0.56425	2.98178e-07	-0.278485	0.0186915	0.477067	2.59592e-05	-0.307014	0.00920748	-0.299667	0.0111214	-0.371249	0.00143551	-0.32241	0.00610497	-0.325181	0.00565715	-0.145125	0.227221	0.0356164	0.768089	0.181995	0.128759	-0.0819849	0.496694	0.127807	0.288159	-0.152016	0.205676
C16orf33	black	158.714	19.1793	139.535	-120.356	-0.34551	0.00316639	-0.285376	0.0158509	0.833134	2.03913e-19	-0.264001	0.0261043	0.574621	1.60416e-07	-0.417664	0.000290119	0.0263674	0.827219	-0.391191	0.00074294	-0.107516	0.37215	-0.719702	1.52852e-12	0.181671	0.129452	0.0461462	0.70236	-0.392058	0.000721285	0.41681	0.000299417	0.784935	5.45773e-16	-0.405676	0.000448407
PCBD1	black	153.251	22.3906	130.86	-108.47	-0.345123	0.00320273	-0.325387	0.00562502	0.875299	1.84227e-23	-0.224742	0.0595273	0.640008	1.86476e-09	-0.493667	1.21622e-05	-0.0991424	0.410741	-0.517567	3.79995e-06	-0.10037	0.404944	-0.717954	1.83327e-12	0.137701	0.252142	-0.0056677	0.962585	-0.3059	0.00947779	0.411403	0.000364938	0.734719	3.02707e-13	-0.487917	1.58862e-05
SLC25A26	black	18.7114	4.59239	14.119	-9.52661	-0.344691	0.00324371	-0.399966	0.000548656	0.694438	1.86325e-11	-0.485153	1.80314e-05	0.173978	0.14677	-0.0594097	0.622617	0.105045	0.383303	-0.123662	0.30421	-0.0376253	0.755406	-0.26449	0.0258186	-0.145378	0.226404	-0.00903674	0.940378	-0.32315	0.00598236	-0.0371269	0.758547	0.449735	8.33049e-05	-0.24382	0.0404589
UBE2D4	black	48.8271	11.0944	37.7327	-26.6384	-0.34455	0.00325715	-0.337201	0.00403256	0.814323	5.81993e-18	-0.12549	0.297059	0.567935	2.39807e-07	-0.451265	7.82409e-05	-0.24079	0.0430954	-0.575778	1.49499e-07	0.0100438	0.933748	-0.546799	8.0777e-07	0.10982	0.361929	0.131601	0.273968	-0.163533	0.17298	0.264985	0.025532	0.495292	1.12682e-05	-0.528483	2.16755e-06
NME4	black	22.4083	4.50015	17.9081	-13.408	-0.341096	0.00360326	-0.331027	0.00480626	0.679583	7.21871e-11	-0.0865402	0.473001	0.544569	9.13759e-07	-0.529218	2.08573e-06	-0.381096	0.00104232	-0.622011	7.04372e-09	-0.123003	0.306812	-0.455447	6.582e-05	0.102457	0.395195	-0.0119951	0.920914	-0.048816	0.686013	0.314655	0.00752844	0.347444	0.00299033	-0.413927	0.000332878
SULT1A1	black	5.27005	2.83385	2.4362	0.397648	-0.340752	0.00363953	-0.456841	6.21039e-05	0.415987	0.000308637	-0.132169	0.271883	0.329612	0.00500109	-0.143753	0.231693	-0.234153	0.0493673	-0.303801	0.0100061	-0.00455452	0.96993	-0.188961	0.114518	0.0114907	0.92423	0.123061	0.306585	0.249543	0.0358446	-0.172983	0.14913	0.0110158	0.927353	-0.185078	0.122298
FLJ10241	black	40.1574	6.38485	33.7725	-27.3877	-0.340199	0.00369841	-0.346356	0.0030883	0.718556	1.72229e-12	0.0980037	0.416163	0.717129	1.99644e-12	-0.398432	0.000578872	-0.23331	0.0502154	-0.635891	2.54657e-09	0.203363	0.0889482	-0.660474	3.68668e-10	0.119181	0.322199	0.184285	0.123936	0.164793	0.169649	0.216302	0.0700244	0.376079	0.00122844	-0.597633	3.74579e-08
LOC440498	black	8.2992	1.76901	6.53019	-4.76119	-0.339059	0.00382244	-0.457905	5.94004e-05	0.578297	1.28116e-07	-0.403046	0.0004923	0.272681	0.0214114	-0.313044	0.00785823	-0.186834	0.118731	-0.366217	0.00168423	-0.199326	0.0956131	-0.32435	0.00578829	-0.256416	0.0308906	0.0232734	0.847233	-0.203336	0.0889909	0.0939985	0.435558	0.302324	0.0103928	-0.246886	0.0379288
ETFB	black	18.2336	3.93269	14.3009	-10.3682	-0.337679	0.00397753	-0.478016	2.48835e-05	0.666777	2.18147e-10	-0.174397	0.145784	0.571986	1.88162e-07	-0.373371	0.00134095	-0.298301	0.0115132	-0.416494	0.000302932	-0.206601	0.0838711	-0.404025	0.000475519	-0.110098	0.360706	0.0528105	0.661824	0.117131	0.330654	0.025597	0.832193	0.260714	0.0280952	-0.24586	0.0387605
DNMT3L	black	10.0999	2.65928	7.44061	-4.78134	-0.334134	0.00440179	-0.418708	0.000279108	0.55787	4.32084e-07	-0.0566396	0.638956	0.322298	0.00612371	-0.183515	0.125543	-0.136758	0.255438	-0.251813	0.0341399	0.522327	2.98199e-06	-0.237766	0.0458662	-0.301496	0.0106154	0.542137	1.04424e-06	-0.0177844	0.882969	-0.106837	0.375192	0.198733	0.0966227	-0.230696	0.05292
SLC45A3	black	3.00532	0.391861	2.61346	-2.22159	-0.333863	0.00443586	-0.493448	1.22879e-05	0.321348	0.00628464	-0.218377	0.0673145	0.133728	0.266218	-0.139698	0.245262	-0.196449	0.100597	-0.14406	0.230689	0.17882	0.13568	0.0216153	0.857999	-0.367684	0.00160798	0.181951	0.128852	0.0437525	0.717132	-0.17024	0.155786	-0.0261368	0.828707	0.0208382	0.863054
SBF2	black	4.20566	0.393748	3.81191	-3.41816	0.331999	0.0046764	0.474207	2.94657e-05	-0.379554	0.00109662	0.187288	0.117823	-0.28452	0.0161821	0.365739	0.00170973	0.407637	0.000418048	0.35809	0.00216851	0.190709	0.111143	0.115244	0.338557	0.152196	0.205135	0.0994659	0.409208	-0.0383657	0.750747	0.153769	0.200434	-0.0476293	0.693262	0.1245	0.30092
HFE2	black	5.6457	1.44535	4.20035	-2.75499	-0.329756	0.00498094	-0.450595	8.04235e-05	0.495657	1.10762e-05	-0.436646	0.000140719	0.0564688	0.639969	0.130557	0.277826	0.197067	0.0995089	0.0629518	0.601988	0.241904	0.0421095	-0.114022	0.343736	-0.230321	0.0533182	0.325948	0.00553839	-0.18224	0.128237	-0.215015	0.071748	0.254099	0.0324919	-0.099676	0.408215
MGC13114	black	38.3776	12.145	26.2326	-14.0876	-0.329236	0.00505399	-0.35149	0.00264994	0.85482	2.44901e-21	-0.199059	0.0960673	0.484689	1.8417e-05	-0.304752	0.00976359	-0.155639	0.194951	-0.481958	2.08465e-05	0.0124433	0.917969	-0.478644	2.41954e-05	0.0344682	0.775366	0.0415733	0.73067	-0.116311	0.334072	0.198096	0.0977184	0.451708	7.68306e-05	-0.4994	9.27402e-06
FAM69B	black	4.17021	0.900351	3.26986	-2.36951	-0.326418	0.00546671	-0.329857	0.0049668	0.488588	1.54023e-05	-0.288365	0.0147392	0.09924	0.410279	0.0812395	0.500629	0.190239	0.112042	-0.0870559	0.470357	0.191427	0.109778	-0.260323	0.0283408	-0.205365	0.0857818	0.417876	0.000287847	-0.188099	0.116211	-0.00431415	0.971516	0.295851	0.0122457	-0.286131	0.0155634
MOSC1	black	4.01868	0.974766	3.04391	-2.06914	-0.326219	0.00549698	-0.536968	1.38205e-06	0.4848	1.83241e-05	-0.397971	0.000588237	0.267161	0.0243042	-0.0720963	0.55018	-0.107075	0.374126	-0.159533	0.183875	0.0302391	0.802329	-0.159725	0.183341	-0.200392	0.0938158	0.117726	0.328186	0.081095	0.501394	-0.231958	0.0515997	0.0798263	0.508134	-0.0842249	0.484966
AP2S1	black	80.6118	10.7799	69.8319	-59.052	-0.324584	0.00575105	-0.339462	0.00377818	0.779232	1.21396e-15	0.186815	0.11877	0.805634	2.41385e-17	-0.681574	6.04835e-11	-0.488501	1.54638e-05	-0.747445	7.02848e-14	0.139897	0.244586	-0.626377	5.14266e-09	0.174827	0.144777	0.233573	0.0499492	0.0595702	0.621676	0.355119	0.00237456	0.416789	0.000299652	-0.523489	2.8091e-06
SLC2A4RG	black	50.661	10.1749	40.4861	-30.3113	-0.322419	0.00610344	-0.406038	0.000442664	0.787957	3.53775e-16	-0.0443215	0.713611	0.70011	1.08706e-11	-0.519835	3.387e-06	-0.316124	0.00723841	-0.602617	2.69212e-08	0.0639902	0.595998	-0.613068	1.32192e-08	0.00732483	0.951658	0.0865915	0.472738	0.0447571	0.710919	0.273935	0.0207967	0.441114	0.000117945	-0.429115	0.000188472
SULT1A3 /// SULT1A4	black	4.36685	2.47574	1.89112	0.584621	-0.32076	0.00638624	-0.432713	0.000164059	0.427562	0.000200002	-0.111038	0.356598	0.280747	0.0177144	-0.159351	0.184381	-0.2596	0.0287988	-0.314291	0.00760186	0.104565	0.385493	-0.125319	0.297724	0.0198782	0.869306	0.137297	0.25355	0.175757	0.14262	-0.151768	0.206425	0.00295084	0.980515	-0.2141	0.0729936
POLR2F	black	187.726	14.5567	173.17	-158.613	-0.319486	0.00661113	-0.210584	0.0779438	0.72001	1.48027e-12	-0.146194	0.223779	0.630323	3.85338e-09	-0.579082	1.22059e-07	-0.0641302	0.595193	-0.414866	0.000321618	-0.139524	0.245857	-0.72479	8.93694e-13	0.251324	0.0345009	-0.0244117	0.839858	-0.406094	0.000441785	0.539137	1.22935e-06	0.80342	3.42881e-17	-0.339319	0.00379377
CABLES1	black	6.76083	1.58861	5.17222	-3.58361	-0.318902	0.0067164	-0.387276	0.000848268	0.574104	1.65535e-07	-0.0648902	0.590828	0.434938	0.00015045	-0.245539	0.0390241	-0.127107	0.290831	-0.336354	0.0041317	0.320687	0.00639891	-0.331387	0.00475782	-0.0222574	0.853827	0.237458	0.046156	0.0408774	0.735011	0.0815115	0.499191	0.278096	0.018864	-0.314209	0.00761846
PNPO	black	9.56718	1.62568	7.9415	-6.31582	-0.317614	0.00695413	-0.276446	0.0196111	0.570153	2.1007e-07	-0.231366	0.0522158	0.305941	0.00946771	-0.085137	0.480234	0.118104	0.326623	-0.250476	0.0351349	0.107224	0.373456	-0.426289	0.000209943	0.195753	0.101833	0.0840632	0.485808	-0.193132	0.106592	0.174394	0.14579	0.41707	0.000296563	-0.401917	0.000512308
MSRB2	black	192.088	22.8301	169.258	-146.428	-0.317097	0.00705172	-0.251803	0.0341472	0.86168	5.19717e-22	-0.0534212	0.658155	0.688189	3.3264e-11	-0.568194	2.36139e-07	-0.109119	0.36502	-0.544337	9.25503e-07	0.12045	0.317036	-0.75722	2.15597e-14	0.164466	0.170509	0.190667	0.111222	-0.330913	0.00482176	0.487299	1.63441e-05	0.771091	3.65139e-15	-0.497626	1.00908e-05
ALKBH7	black	220.012	22.7693	197.242	-174.473	-0.316546	0.00715691	-0.243852	0.0404319	0.807276	1.8549e-17	-0.274396	0.0205747	0.589763	6.23888e-08	-0.487104	1.64905e-05	0.0348102	0.773196	-0.342241	0.00348506	-0.218244	0.0674854	-0.70088	1.00944e-11	0.182416	0.127861	-0.0409234	0.734724	-0.457053	6.15574e-05	0.519143	3.50828e-06	0.836315	1.11034e-19	-0.305003	0.00970047
C19orf24	black	10.4894	2.8392	7.65021	-4.81101	-0.315082	0.0074431	-0.332491	0.00461175	0.640804	1.75475e-09	0.0218722	0.856329	0.489038	1.50857e-05	-0.386654	0.000866186	-0.405812	0.000446248	-0.531674	1.83267e-06	0.163303	0.173594	-0.28971	0.0142614	0.0737728	0.540921	0.152313	0.204781	0.112823	0.34887	0.0281761	0.815569	0.174688	0.145102	-0.386924	0.000858366
TDGF1 /// TDGF3	black	1.84902	0.492549	1.35647	-0.86392	-0.311933	0.00809287	-0.248267	0.0368335	0.410444	0.000377839	0.00449126	0.970347	0.16596	0.166604	-0.102393	0.39549	-0.066408	0.582155	-0.265283	0.0253609	0.36461	0.00177143	-0.161431	0.178646	-0.0706875	0.55802	0.202123	0.0909544	-0.0497735	0.680185	0.0215411	0.858482	0.175977	0.142113	-0.301697	0.010561
FNDC3B	black	16.7534	3.75325	13.0002	-9.24693	0.310402	0.00842641	0.455925	6.45244e-05	-0.662046	3.23828e-10	0.00167099	0.988966	-0.552623	5.82854e-07	0.430328	0.000179887	0.428139	0.000195646	0.545831	8.52257e-07	-0.207012	0.0832438	0.313577	0.00774772	0.0362636	0.763996	-0.289152	0.0144581	-0.152702	0.203614	-0.0384122	0.750455	-0.165594	0.167555	0.33011	0.00493178
TSPAN33	black	2.77429	0.911448	1.86284	-0.951396	-0.310196	0.00847222	-0.340443	0.00367232	0.526601	2.39121e-06	-0.182205	0.12831	0.288896	0.0145489	-0.145333	0.22655	-0.127797	0.288197	-0.287442	0.0150749	0.0315357	0.794036	-0.264364	0.0258918	-0.063812	0.597024	0.184577	0.123331	0.00907471	0.940128	-0.0508211	0.67383	0.177677	0.13824	-0.323744	0.0058856
RER1	black	14.6566	2.57954	12.077	-9.49747	-0.309682	0.00858743	-0.315864	0.00728901	0.609705	1.66654e-08	-0.241323	0.0426217	0.263569	0.0263591	-0.113763	0.34484	0.0801357	0.506486	-0.141648	0.238673	0.0918879	0.445981	-0.308913	0.00876221	0.147854	0.218509	0.209784	0.0791072	-0.285968	0.0156249	0.0787774	0.513741	0.440416	0.000121262	-0.262402	0.0270577
JUN	black	11.532	2.8318	8.70015	-5.86835	0.309007	0.00874083	0.45118	7.8515e-05	-0.644268	1.34411e-09	0.361253	0.00196685	-0.375174	0.00126506	0.24892	0.0363243	0.0888842	0.46105	0.242967	0.0411869	0.0560545	0.642429	0.334758	0.00432433	-0.00244845	0.983832	-0.115935	0.335647	0.152628	0.203835	-0.105999	0.378971	-0.388908	0.000802811	0.150379	0.210658
LOC339766	black	4.73943	0.810663	3.92877	-3.1181	-0.307945	0.00898695	-0.325861	0.0055517	0.454481	6.85172e-05	-0.081004	0.501876	0.316307	0.00720284	-0.250595	0.035046	-0.101696	0.398733	-0.204753	0.0867398	0.253514	0.0329071	-0.263038	0.0266749	-0.0547564	0.650162	0.297497	0.0117493	-0.152883	0.203073	0.107599	0.371775	0.291217	0.0137418	-0.117236	0.330217
AKR7A3	black	3.13625	0.631177	2.50507	-1.8739	-0.307881	0.00900195	-0.315324	0.00739498	0.477715	2.52204e-05	-0.124258	0.301866	0.35314	0.00252138	-0.247126	0.0377364	-0.224922	0.0593182	-0.315662	0.00732849	-0.0390938	0.746175	-0.289513	0.0143304	0.119728	0.31997	0.176315	0.141336	-0.0108455	0.928473	0.0321475	0.790131	0.191162	0.110281	-0.256767	0.0306538
NFYC	black	12.5352	1.32544	11.2097	-9.88429	-0.307714	0.00904111	-0.274681	0.0204384	0.484732	1.83814e-05	0.151595	0.206949	0.59821	3.60616e-08	-0.328518	0.00515646	-0.283502	0.0165837	-0.546232	8.33551e-07	0.0292317	0.808788	-0.451947	7.60785e-05	0.256777	0.0306476	-0.0771784	0.522349	0.312486	0.00797525	0.225791	0.0583169	0.183382	0.125822	-0.432741	0.000163879
C16orf45	black	6.34308	2.17221	4.17087	-1.99865	-0.307694	0.00904597	-0.330716	0.00484852	0.628447	4.42224e-09	-0.188194	0.116025	0.275836	0.0198939	-0.159041	0.185248	-0.0924863	0.443012	-0.278832	0.0185383	0.191676	0.109308	-0.22426	0.0600898	-0.0234271	0.846236	0.228724	0.055039	-0.103263	0.391468	0.014491	0.904529	0.296462	0.0120592	-0.285252	0.0158983
CYR61	black	2.07479	0.514319	1.56047	-1.04615	0.307249	0.00915139	0.476535	2.65804e-05	-0.408253	0.000408909	0.191946	0.108801	-0.173965	0.146801	0.0915638	0.447593	0.112407	0.350662	0.133465	0.267169	-0.251017	0.0347296	0.0860784	0.475375	0.195775	0.101793	-0.267016	0.0243841	0.0149863	0.901282	0.0825588	0.493675	-0.10472	0.384783	0.0544058	0.652258
ANAPC11 /// LOC653419 /// LOC653531	black	182.143	21.2521	160.891	-139.639	-0.303676	0.0100382	-0.270054	0.0227491	0.834463	1.58429e-19	-0.282547	0.0169685	0.540092	1.16736e-06	-0.475863	2.73852e-05	0.000164392	0.998914	-0.397768	0.000592402	-0.121314	0.313553	-0.697436	1.40367e-11	0.0712315	0.554987	0.094477	0.433215	-0.479743	2.30337e-05	0.419993	0.000266083	0.806994	1.94118e-17	-0.381317	0.00103473
ZNHIT1	black	88.4545	17.476	70.9784	-53.5024	-0.303535	0.0100746	-0.330346	0.0048991	0.877704	9.80833e-24	-0.441305	0.00011705	0.303762	0.010016	-0.190305	0.111917	0.118898	0.32336	-0.210829	0.0775914	-0.00831711	0.945118	-0.429006	0.00018926	-0.0906442	0.452187	0.00945063	0.937653	-0.479616	2.31651e-05	0.165013	0.169073	0.672906	1.2937e-10	-0.351201	0.00267305
LOC158960	black	13.3389	3.91163	9.42722	-5.51559	-0.301339	0.0106581	-0.458692	5.74682e-05	0.690188	2.76786e-11	-0.104946	0.383751	0.4609	5.23587e-05	-0.243655	0.0405993	-0.229957	0.0537063	-0.524108	2.72082e-06	0.182798	0.127052	-0.454974	6.71294e-05	-0.340165	0.00370204	0.241889	0.0421234	0.147968	0.21815	-0.0278234	0.817838	0.217661	0.0682398	-0.503127	7.75473e-06
RNMTL1	black	3.33681	0.639548	2.69726	-2.05771	-0.300725	0.0108263	-0.395926	0.000631488	0.401166	0.000526028	-0.178791	0.135745	0.234565	0.0489575	0.0996507	0.408334	-0.044382	0.713237	-0.20099	0.0928197	0.100677	0.4035	-0.218449	0.0672219	-0.0618047	0.608636	0.140419	0.24281	0.271563	0.0219723	-0.266179	0.0248518	0.00120049	0.992072	-0.318969	0.0067043
JUNB	black	3.82624	0.773726	3.05251	-2.27879	0.300602	0.0108603	0.415104	0.000318828	-0.407548	0.000419379	0.0768849	0.523937	-0.236939	0.0466487	0.0284345	0.813907	0.067542	0.575713	0.116125	0.334851	-0.433555	0.000158784	0.138136	0.250634	0.197192	0.0992899	-0.521459	3.11749e-06	-0.0850168	0.480856	0.168684	0.159657	-0.0768652	0.524043	0.151373	0.207625
LOC653778	black	2.8201	0.791528	2.02857	-1.23704	-0.297419	0.0117724	-0.427665	0.000199219	0.443823	0.000105841	-0.449996	8.24184e-05	0.0901913	0.454459	0.0960218	0.425698	0.104874	0.384079	-0.125034	0.298832	0.0172134	0.886702	-0.202195	0.0908373	-0.085526	0.478222	0.0352268	0.770556	-0.0726314	0.547217	-0.124568	0.300651	0.153267	0.201925	-0.28166	0.0173327
MRPL54	black	239.175	24.7326	214.443	-189.71	-0.297214	0.0118332	-0.232389	0.0511547	0.835908	1.20099e-19	-0.0925357	0.442767	0.711768	3.44969e-12	-0.607174	1.98056e-08	-0.110152	0.360472	-0.548072	7.52537e-07	-0.0773888	0.521212	-0.792586	1.79617e-16	0.251966	0.0340276	0.0949268	0.431018	-0.355407	0.00235385	0.560147	3.78852e-07	0.806251	2.18686e-17	-0.485205	1.79884e-05
GPRC5C	black	1.94197	0.721343	1.22063	-0.499283	-0.291322	0.0137062	-0.354103	0.00244892	0.462542	4.88369e-05	-0.185497	0.12144	0.240104	0.0437114	-0.0592927	0.623304	-0.0745794	0.536493	-0.150322	0.210834	0.141271	0.239937	-0.167168	0.163497	-0.141873	0.23792	0.195084	0.103031	0.0648191	0.591236	-0.10202	0.397223	0.115074	0.339274	-0.170126	0.156067
ICT1	black	153.535	14.8573	138.678	-123.82	-0.291241	0.0137337	-0.15378	0.200404	0.75554	2.65172e-14	-0.0258767	0.830386	0.640387	1.81159e-09	-0.416951	0.000297866	0.015137	0.900294	-0.446309	9.57549e-05	0.0869169	0.471069	-0.797583	8.47261e-17	0.210264	0.0784073	0.168691	0.159638	-0.275791	0.0199146	0.433046	0.000161952	0.769587	4.45268e-15	-0.521411	3.12517e-06
SSB	black	11.8018	1.59508	10.2067	-8.6116	0.29094	0.0138362	0.335517	0.00423178	-0.569095	2.23793e-07	0.161684	0.177956	-0.465201	4.35932e-05	0.232691	0.0508456	0.15262	0.203859	0.509016	5.81995e-06	0.111986	0.352478	0.527059	2.3348e-06	-0.063137	0.600918	-0.135688	0.259212	-0.0683769	0.570992	0.0128122	0.915546	-0.269504	0.0230383	0.563193	3.17245e-07
WIBG	black	13.7519	3.76865	9.98328	-6.21463	-0.290924	0.0138417	-0.390897	0.000750403	0.674553	1.12194e-10	-0.354526	0.00241777	0.140703	0.241852	-0.0980171	0.416099	-0.00233805	0.984561	-0.28325	0.0166845	0.156498	0.192468	-0.280767	0.0177057	-0.307781	0.00902533	0.269161	0.0232199	-0.294649	0.0126195	-0.0829567	0.491588	0.35703	0.0022401	-0.409762	0.000387273
ABI2	black	27.1243	4.03796	23.0863	-19.0483	0.290352	0.014038	0.386333	0.000875565	-0.657059	4.87373e-10	-0.0654825	0.587436	-0.648258	9.84542e-10	0.442481	0.000111683	0.392511	0.000710183	0.703514	7.82021e-12	-0.0497301	0.680449	0.57931	1.20357e-07	-0.058891	0.625663	-0.162137	0.176728	-0.211876	0.0760945	-0.0805252	0.504415	-0.239192	0.0445416	0.626274	5.1811e-09
ETS1	black	3.72148	0.72248	2.999	-2.27652	0.290156	0.0141057	0.308957	0.00875221	-0.45718	6.12301e-05	0.271837	0.0218335	-0.120274	0.317751	0.090658	0.452118	0.0515076	0.669678	0.199779	0.0948449	-0.0449965	0.709441	0.157008	0.191003	0.0246837	0.838097	-0.134394	0.263823	0.184921	0.122622	0.287247	0.015147	-0.221198	0.0637684	0.335013	0.00429305
TUG1	black	2.3507	0.364202	1.9865	-1.62229	0.289614	0.0142951	0.41435	0.000327757	-0.367688	0.00160779	0.362452	0.00189496	-0.144115	0.230509	0.053903	0.655267	0.00254513	0.983194	0.0892249	0.459327	0.203344	0.0889777	0.211343	0.0768532	0.271839	0.0218327	0.0828646	0.492071	0.0536978	0.656497	0.0411258	0.733461	-0.188912	0.114613	0.013694	0.909757
ASB9	black	3.96885	1.06529	2.90356	-1.83827	-0.289051	0.0144937	-0.350587	0.00272278	0.507838	6.16661e-06	-0.486384	1.70444e-05	0.0378068	0.754263	-0.0212315	0.860495	0.0593741	0.622826	-0.00957291	0.936847	-0.166701	0.164692	-0.0487236	0.686577	-0.203246	0.0891358	-0.167948	0.161513	-0.276157	0.0197443	-0.0196999	0.870468	0.257168	0.0303857	-0.0636549	0.59793
DCTN3	black	241.91	20.8839	221.026	-200.142	-0.288393	0.0147291	-0.173581	0.147709	0.769253	4.65243e-15	-0.0730638	0.544828	0.718155	1.79532e-12	-0.588442	6.78813e-08	-0.0599463	0.619473	-0.482359	2.04719e-05	-0.157995	0.188195	-0.80587	2.32437e-17	0.275845	0.0198892	0.00117082	0.992268	-0.341965	0.0035133	0.590713	5.87054e-08	0.819862	2.2595e-18	-0.436079	0.000143884
CCDC57	black	9.52397	2.57457	6.94941	-4.37484	-0.287395	0.0150923	-0.310442	0.00841769	0.60544	2.22719e-08	-0.0657054	0.586163	0.304532	0.00981922	-0.113506	0.345941	-0.0300463	0.803564	-0.301509	0.0106119	0.407926	0.000413738	-0.337477	0.00400073	-0.157276	0.190237	0.365906	0.00170078	-0.0826822	0.493027	-0.0124979	0.917611	0.310844	0.00832892	-0.403738	0.000480382
MAPK1	black	19.369	2.47461	16.8944	-14.4198	0.286613	0.0153821	0.359046	0.00210572	-0.541722	1.06817e-06	0.21225	0.0755663	-0.473885	2.98869e-05	0.552871	5.74751e-07	0.390978	0.000748337	0.490749	1.3936e-05	0.388064	0.000826029	0.353697	0.00247928	-0.00507804	0.966475	0.327191	0.00535062	0.0482613	0.689398	-0.260336	0.0283325	-0.304302	0.00987771	0.167223	0.163357
LOC388323	black	4.87124	1.06238	3.80886	-2.74648	-0.282624	0.0169371	-0.373517	0.00133465	0.516014	4.10941e-06	-0.209769	0.0791287	0.369787	0.00150412	-0.136509	0.256311	0.0183853	0.879045	-0.15654	0.192345	-0.035191	0.770783	-0.375065	0.00126954	-0.172538	0.150196	0.00571942	0.962244	0.0195685	0.871325	0.0233924	0.846461	0.279575	0.0182148	-0.123474	0.30495
CHCHD5	black	169.756	25.1616	144.594	-119.433	-0.282442	0.0170112	-0.259677	0.0287493	0.883167	2.22752e-24	-0.284343	0.0162513	0.504866	7.12847e-06	-0.411312	0.000366138	0.030181	0.802701	-0.362617	0.00188522	-0.0433205	0.719809	-0.619863	8.20837e-09	0.0382657	0.751376	0.0732169	0.543983	-0.471956	3.25299e-05	0.361937	0.00192557	0.79272	1.76082e-16	-0.404374	0.000469676
APOC4	black	5.2142	1.34712	3.86708	-2.51996	-0.282319	0.0170614	-0.308211	0.0089247	0.504193	7.36527e-06	-0.514138	4.51454e-06	-0.043046	0.721511	0.077308	0.521648	0.12328	0.305717	-0.0475957	0.693468	-0.15475	0.197545	-0.0751497	0.533373	-0.118775	0.323863	0.0240312	0.842321	-0.30375	0.0100191	-0.0514344	0.67012	0.259777	0.0286861	-0.190856	0.110862
ASCC1	black	15.9481	3.09831	12.8498	-9.75152	-0.281027	0.0175965	-0.355572	0.00234207	0.640877	1.74496e-09	-0.0092422	0.939025	0.49641	1.06893e-05	-0.276498	0.0195873	-0.122394	0.309231	-0.394944	0.00065327	0.383333	0.00096785	-0.503438	7.63905e-06	-0.061956	0.607757	0.518251	3.67065e-06	-0.0153216	0.899084	0.061634	0.609628	0.372358	0.0013854	-0.415446	0.000314845
C6orf108	black	44.344	9.20792	35.1361	-25.9282	-0.279663	0.018177	-0.284612	0.0161464	0.795698	1.1276e-16	-0.362096	0.00191606	0.229097	0.0546329	-0.120653	0.316217	0.0890012	0.460458	-0.328029	0.00522728	0.0895367	0.457753	-0.423598	0.000232454	-0.0322863	0.789246	0.128173	0.286767	-0.386618	0.000867225	0.0700654	0.561499	0.544892	8.97616e-07	-0.553756	5.46624e-07
P117	black	95.8139	17.7983	78.0156	-60.2172	-0.278401	0.0187282	-0.246148	0.0385254	0.856973	1.51894e-21	-0.199519	0.0952856	0.468664	3.75462e-05	-0.364017	0.00180464	-0.0162715	0.892864	-0.385525	0.000899614	0.048198	0.689785	-0.534793	1.5528e-06	0.100937	0.402278	0.135073	0.261397	-0.402448	0.000502819	0.304754	0.00976313	0.686604	3.84423e-11	-0.437496	0.0001361
HTRA1	black	3.83252	0.378573	3.45395	-3.07537	0.27704	0.0193394	0.356915	0.002248	-0.320211	0.00648233	0.449515	8.40566e-05	0.126716	0.292329	-0.0402614	0.738861	-0.122581	0.308487	-0.148925	0.215156	-0.0962064	0.424804	-0.114695	0.340878	0.299444	0.0111846	0.0633624	0.599616	0.344162	0.00329451	0.0387566	0.748292	-0.178334	0.136763	-0.158208	0.18759
FLJ10916	black	2.25814	0.501291	1.75685	-1.25556	-0.276689	0.0194995	-0.318402	0.00680782	0.457876	5.94708e-05	-0.145564	0.225804	0.330107	0.00493212	-0.227808	0.056046	-0.116456	0.333469	-0.338079	0.00393204	-0.0485512	0.687629	-0.274948	0.0203112	0.00705389	0.953444	0.0259721	0.82977	0.00360807	0.976177	0.106266	0.377766	0.234551	0.0489714	-0.295602	0.0123222
MRPS34	black	15.8217	3.77544	12.0463	-8.27085	-0.269836	0.022863	-0.391842	0.000726607	0.656153	5.24495e-10	0.0223175	0.853437	0.574346	1.63123e-07	-0.41483	0.000322047	-0.45148	7.75546e-05	-0.548748	7.24676e-07	0.0559914	0.642804	-0.326777	0.00541251	-0.0200134	0.868425	0.136179	0.257473	0.242003	0.042023	0.0494966	0.681869	0.136811	0.25525	-0.343508	0.00335828
MRPS15	black	31.3599	6.2207	25.1392	-18.9185	-0.268653	0.0234911	-0.258466	0.0295299	0.721914	1.2122e-12	-0.0162083	0.893277	0.532423	1.76144e-06	-0.366374	0.00167592	-0.150265	0.211008	-0.471623	3.30072e-05	0.199633	0.095092	-0.524284	2.69626e-06	0.0719541	0.55097	0.39087	0.000751096	-0.136485	0.256397	0.208977	0.0802936	0.481413	2.13663e-05	-0.453361	7.17688e-05
C19orf56	black	217.977	20.8935	197.083	-176.19	-0.268099	0.0237904	-0.1812	0.130467	0.772324	3.09937e-15	-0.0539851	0.654775	0.740209	1.62908e-13	-0.701841	9.20002e-12	-0.21193	0.0760177	-0.523959	2.7418e-06	-0.162415	0.175977	-0.723529	1.02197e-12	0.293452	0.0130017	-0.05475	0.650201	-0.315745	0.00731224	0.602227	2.76322e-08	0.764387	8.74479e-15	-0.339007	0.00382814
MAGMAS	black	49.3879	9.97913	39.4088	-29.4296	-0.26768	0.0240184	-0.316026	0.00725728	0.816113	4.30173e-18	-0.320533	0.00642575	0.296531	0.0120385	-0.084731	0.482337	0.141559	0.238968	-0.303145	0.0101762	0.20409	0.0877865	-0.475089	2.83393e-05	0.0133637	0.911925	0.237459	0.0461557	-0.336762	0.00408361	0.0704689	0.559241	0.569724	2.15536e-07	-0.567984	2.39117e-07
NDUFS3	black	153.662	19.7721	133.889	-114.117	-0.267484	0.024126	-0.21734	0.0686574	0.838312	7.53028e-20	-0.220017	0.0652337	0.563732	3.07385e-07	-0.337741	0.0039704	0.0922024	0.444419	-0.345474	0.00316977	-0.024548	0.838976	-0.706633	5.7587e-12	0.170164	0.155973	0.13655	0.256168	-0.36931	0.00152716	0.350783	0.00270681	0.780365	1.03773e-15	-0.478255	2.46202e-05
MAPBPIP	black	254.737	27.2102	227.527	-200.317	-0.267454	0.0241423	-0.187828	0.116748	0.837274	9.22007e-20	-0.135336	0.260459	0.648452	9.69587e-10	-0.559885	3.84636e-07	-0.038478	0.750042	-0.455103	6.67692e-05	-0.07044	0.559403	-0.763322	1.00195e-14	0.193004	0.106828	0.0266909	0.825132	-0.43603	0.000144162	0.565254	2.81068e-07	0.848555	9.42753e-21	-0.412985	0.000344527
PEX10	black	2.55872	0.713732	1.84499	-1.13126	-0.263391	0.0264648	-0.407892	0.000414234	0.430538	0.000178438	-0.273966	0.0207817	0.0549683	0.648898	0.0551072	0.648069	-0.0229922	0.849057	-0.114092	0.343442	0.200186	0.0941608	-0.0635919	0.598293	-0.283749	0.0164856	0.341042	0.00360892	-0.0421706	0.726951	-0.226613	0.0573824	0.0658224	0.585494	-0.194606	0.103894
KLF10	black	2.54506	0.504875	2.04019	-1.53531	0.262617	0.0269274	0.359321	0.00208793	-0.392431	0.000712145	0.232636	0.0509021	-0.317881	0.00690425	0.23708	0.0465152	0.212948	0.0745868	0.274646	0.0204547	0.313402	0.00778387	0.269482	0.0230494	0.063057	0.60138	0.212817	0.0747702	-0.0586668	0.626981	-0.00919096	0.939362	-0.144563	0.229046	0.158563	0.18659
CLDN15	black	1.20739	0.333025	0.874366	-0.541341	-0.262277	0.027133	-0.201073	0.0926809	0.377869	0.00115884	0.0779067	0.518419	0.264321	0.0259168	-0.136742	0.255494	-0.111908	0.352819	-0.252421	0.0336946	0.27861	0.0186362	-0.211788	0.0762194	0.00569312	0.962418	0.126563	0.292914	0.0653956	0.587934	0.0756058	0.530885	0.132227	0.271671	-0.231422	0.0521569
TRIM55	black	1.00307	0.341467	0.6616	-0.320133	-0.261912	0.0273556	-0.305558	0.00956219	0.347087	0.00302211	-0.325136	0.00566411	0.0158757	0.895455	0.0329085	0.785281	0.0492649	0.683279	0.0215484	0.858434	0.124572	0.300635	-0.060592	0.615698	-0.187691	0.117019	0.0655916	0.586813	-0.13657	0.256098	-0.119447	0.321112	0.120373	0.31735	-0.0162992	0.892683
C11orf52	black	17.665	3.98775	13.6772	-9.68949	-0.260656	0.0281317	-0.345026	0.00321182	0.670086	1.64779e-10	-0.502717	7.90983e-06	0.13195	0.272686	0.0104471	0.931094	0.166239	0.165883	-0.125934	0.295342	-0.00333036	0.97801	-0.286654	0.0153668	-0.205454	0.0856417	0.0287533	0.811859	-0.321056	0.00633499	-0.112207	0.351523	0.439668	0.000124915	-0.343529	0.00335625
SPG20	black	1.52283	0.449434	1.0734	-0.623966	0.26029	0.0283613	0.34675	0.00305248	-0.433635	0.000158287	0.0803029	0.505596	-0.240858	0.0430341	0.0393908	0.744312	0.0918889	0.445976	0.226159	0.0578976	-0.102158	0.396583	0.14575	0.225207	-0.0393248	0.744726	-0.165598	0.167544	-0.135167	0.261061	0.164816	0.169588	-0.0836836	0.487787	0.291336	0.0137017
FUCA1	black	159.196	24.8109	134.385	-109.575	-0.259758	0.0286978	-0.266606	0.0246126	0.884946	1.3528e-24	-0.322418	0.00610353	0.524524	2.66307e-06	-0.403411	0.000485991	0.0290231	0.810126	-0.321118	0.00632414	-0.0898348	0.456251	-0.617399	9.76929e-09	0.08121	0.500785	0.0197666	0.870033	-0.447371	9.17234e-05	0.36884	0.00155012	0.777955	1.44735e-15	-0.333894	0.00443195
C12orf62	black	166.177	19.1699	147.007	-127.837	-0.259162	0.029079	-0.191176	0.110255	0.773551	2.63057e-15	-0.225845	0.0582551	0.541764	1.06575e-06	-0.496843	1.04725e-05	-0.0350639	0.771588	-0.398425	0.000579011	-0.192565	0.107643	-0.663743	2.81277e-10	0.14723	0.22048	-0.0372315	0.757887	-0.456131	6.39715e-05	0.411814	0.000359536	0.789273	2.92245e-16	-0.390302	0.000765748
MTR	black	13.8715	1.88878	11.9827	-10.0939	0.258421	0.0295591	0.302535	0.0103367	-0.586345	7.75426e-08	0.0668161	0.579833	-0.42156	0.000250947	0.396128	0.000627077	0.246557	0.038194	0.565787	2.72373e-07	-0.0164095	0.89196	0.458783	5.72496e-05	-0.0884361	0.463322	-0.193985	0.105023	0.13216	0.271917	-0.193329	0.106227	-0.330501	0.00487785	0.563219	3.16759e-07
FREM2	black	1.32724	0.261471	1.06577	-0.804297	0.257633	0.0300768	0.276734	0.0194788	-0.362504	0.00189191	-0.00948568	0.937422	-0.237189	0.0464108	0.231547	0.0520268	0.224304	0.0600381	0.249163	0.0361362	-0.0945213	0.432998	0.0560743	0.642311	-0.0669657	0.578983	-0.0350538	0.771652	-0.0327976	0.785987	-0.189024	0.114395	-0.0989328	0.411736	0.0668559	0.579607
RASD1	black	1.01244	0.161949	0.850487	-0.688538	0.25733	0.0302778	0.358418	0.00214673	-0.293071	0.0131253	0.211017	0.0773206	-0.0826498	0.493197	0.0460284	0.703084	0.0092282	0.939117	-0.0250019	0.836039	-0.123572	0.304564	0.0161536	0.893636	0.325102	0.00566949	-0.305011	0.00969855	0.0957886	0.426827	0.118244	0.326047	-0.118637	0.324429	-0.0858247	0.476682
ING1	black	3.40488	0.971896	2.43298	-1.46108	-0.256898	0.0305664	-0.339385	0.00378656	0.484151	1.88738e-05	-0.427962	0.000196976	0.058924	0.625469	0.0736044	0.541848	0.114467	0.341845	-0.109021	0.365452	-0.0322731	0.78933	-0.15725	0.19031	-0.0582213	0.629605	0.141473	0.239257	-0.174263	0.1461	-0.0306136	0.799931	0.217951	0.0678645	-0.249953	0.0355315
GPX4	black	32.5388	7.31528	25.2235	-17.9083	-0.256854	0.0305955	-0.347301	0.00300303	0.757108	2.18603e-14	-0.0589234	0.625473	0.570904	2.00818e-07	-0.439245	0.000127021	-0.255169	0.0317444	-0.525319	2.55571e-06	0.218142	0.0676175	-0.502099	8.14861e-06	-0.105261	0.38232	0.278784	0.0185596	-0.0651615	0.589274	0.0999653	0.406849	0.442107	0.000113367	-0.42804	0.000196386
C11orf67	black	3.13393	0.528997	2.60494	-2.07594	-0.255767	0.0313326	-0.179673	0.133793	0.430586	0.000178114	-0.143697	0.231876	0.263822	0.0262095	-0.257529	0.0301456	-0.0981161	0.415626	-0.346288	0.00309449	-0.227515	0.0563713	-0.292486	0.0133172	0.121482	0.312878	-0.156368	0.192841	-0.148159	0.21755	0.22943	0.0542723	0.273078	0.0212152	-0.373883	0.001319
RAB27A	black	17.4847	2.6837	14.801	-12.1173	0.255451	0.0315493	0.215871	0.0705969	-0.610353	1.59417e-08	-0.0883519	0.46375	-0.52608	2.45684e-06	0.435536	0.000146975	0.265364	0.0253143	0.563218	3.16789e-07	-0.156703	0.191877	0.476012	2.72045e-05	-0.0807588	0.503176	-0.133342	0.267613	0.029872	0.804681	-0.325647	0.00558474	-0.366208	0.0016847	0.477812	2.51116e-05
MRPS11	black	214.162	20.3699	193.792	-173.422	-0.253102	0.0332025	-0.155365	0.195746	0.785953	4.71946e-16	-0.02574	0.831269	0.6623	3.17077e-10	-0.499023	9.44241e-06	0.00327185	0.978396	-0.413127	0.000342752	0.0787292	0.513999	-0.764953	8.132e-15	0.221471	0.0634328	0.13649	0.25638	-0.352987	0.00253308	0.489286	1.49138e-05	0.830937	3.08002e-19	-0.421534	0.000251195
TCEB2	black	174.43	25.3537	149.076	-123.723	-0.252485	0.0336486	-0.194207	0.104619	0.884114	1.71022e-24	-0.214287	0.0727376	0.543742	9.56291e-07	-0.422281	0.000244254	0.0216058	0.858061	-0.400697	0.000534782	-0.026637	0.82548	-0.639207	1.98202e-09	0.242695	0.0414219	0.0158027	0.895933	-0.442579	0.000111248	0.457429	6.05965e-05	0.797447	8.6508e-17	-0.444504	0.000102984
FLJ14346	black	50.9418	11.6442	39.2976	-27.6534	-0.251538	0.0343425	-0.255722	0.0313633	0.789557	2.80395e-16	-0.319851	0.00654603	0.338676	0.00386491	-0.197383	0.098956	0.0505131	0.675696	-0.2848	0.016073	-0.0450863	0.708887	-0.468119	3.84445e-05	-0.150032	0.211727	-0.0299802	0.803988	-0.300362	0.0109267	0.144341	0.229771	0.58416	8.89865e-08	-0.406178	0.000440448
DGCR6 /// DGCR6L	black	18.0021	6.73954	11.2626	-4.52303	-0.2502	0.0353437	-0.442045	0.000113647	0.766993	6.24897e-15	-0.365965	0.00169764	0.306476	0.00933733	-0.283232	0.0166917	-0.242935	0.0412145	-0.361394	0.0019583	-0.0889682	0.460625	-0.22721	0.0567119	-0.128135	0.286913	-0.0487084	0.686669	-0.155394	0.195664	-0.0296553	0.80607	0.304127	0.0099223	-0.287931	0.0148963
TMEM142C	black	3.37503	0.968429	2.4066	-1.43817	-0.248968	0.0362872	-0.413936	0.00033277	0.490184	1.43066e-05	-0.274948	0.0203111	0.245311	0.0392114	-0.0560407	0.642511	-0.188697	0.115035	-0.277118	0.0193036	-0.110075	0.360809	-0.183826	0.124892	-0.0960899	0.425368	0.123972	0.302988	0.129776	0.280733	-0.180566	0.131839	0.00463602	0.969392	-0.265914	0.0250014
ABP1	black	3.97825	1.22433	2.75391	-1.52958	-0.248032	0.0370177	-0.402522	0.000501496	0.519876	3.37987e-06	-0.332744	0.00457891	0.219205	0.0662575	0.0268532	0.824086	0.0409603	0.734494	-0.106287	0.37767	0.0312668	0.795754	-0.258737	0.0293539	-0.194555	0.103986	0.15366	0.200759	-0.0015075	0.990045	-0.0902767	0.45403	0.197017	0.099596	-0.206384	0.0842037
SPSB3	black	3.69377	1.17527	2.5185	-1.34323	-0.247804	0.0371973	-0.399177	0.000564005	0.442052	0.000113615	-0.583288	9.39818e-08	0.0211769	0.86085	0.0596463	0.62123	0.0775012	0.520605	-0.0923225	0.443824	-0.32119	0.00631174	-0.0885327	0.462832	-0.105612	0.380725	-0.265489	0.0252431	-0.118124	0.32654	-0.105017	0.383427	0.145504	0.225999	-0.15475	0.197543
LOC143286	black	9.811	2.46725	7.34375	-4.8765	-0.247169	0.0377023	-0.393419	0.000688441	0.622654	6.72696e-09	-0.317416	0.00699138	0.412267	0.000353658	-0.307047	0.00919958	-0.212736	0.0748841	-0.402329	0.000504922	-0.168629	0.159795	-0.404319	0.0004706	-0.109069	0.36524	-0.0907712	0.451551	-0.0210125	0.86192	0.0520676	0.666298	0.311228	0.00824502	-0.328558	0.00515069
MRPL53	black	154.409	18.9604	135.449	-116.488	-0.245093	0.0393921	-0.173499	0.147904	0.784424	5.86831e-16	-0.293197	0.0130842	0.481159	2.16124e-05	-0.445264	9.98821e-05	0.0126972	0.916302	-0.353292	0.00250982	-0.239983	0.0438208	-0.633046	3.15017e-09	0.0755894	0.530974	-0.0388644	0.747614	-0.481586	2.12001e-05	0.436798	0.000139887	0.782861	7.31956e-16	-0.372053	0.00139902
HSPH1	black	2.27033	0.302693	1.96764	-1.66494	0.24426	0.0400872	0.349421	0.00281939	-0.30053	0.01088	0.347269	0.00300585	-0.114683	0.34093	0.221474	0.0634294	0.226296	0.0577414	0.148061	0.217859	0.259964	0.0285671	-0.0277344	0.81841	0.0450579	0.709062	-0.00393838	0.973996	0.14196	0.237628	0.0609997	0.61332	-0.0610497	0.613029	-0.0222476	0.853891
LOC493754	black	6.59873	1.6882	4.91053	-3.22233	-0.243761	0.0405094	-0.507181	6.36821e-06	0.501234	8.49469e-06	-0.639318	1.96536e-09	-0.0332964	0.782812	0.139941	0.244434	0.0404581	0.737631	-0.0991059	0.410914	-0.200287	0.0939915	-0.0625493	0.604317	-0.417246	0.000294642	-0.14448	0.229317	-0.0724779	0.548066	-0.363395	0.00184005	0.0809888	0.501956	-0.243027	0.0411358
DDT	black	1.85955	0.299674	1.55988	-1.2602	-0.243434	0.0407872	-0.170233	0.155802	0.396311	0.000623114	-0.0956311	0.427592	0.311676	0.008148	-0.32368	0.00589591	-0.216292	0.0700367	-0.233442	0.0500815	-0.113466	0.34611	-0.139191	0.246997	0.0699326	0.562243	-0.0985999	0.413319	-0.0317229	0.792841	0.125953	0.295268	0.205696	0.0852666	-0.0546739	0.650655
ATOX1	black	29.6552	6.76369	22.8915	-16.1278	-0.242657	0.0414542	-0.338323	0.00390442	0.719927	1.49307e-12	0.0166731	0.890236	0.627298	4.80935e-09	-0.49774	1.00365e-05	-0.46827	3.81933e-05	-0.652274	7.16359e-10	-0.130799	0.276927	-0.442615	0.000111089	0.130522	0.277955	-0.0051799	0.965803	0.169194	0.158381	0.151573	0.207016	0.244006	0.0403013	-0.496031	1.08823e-05
NDUFC1	black	175.267	17.0992	158.168	-141.069	-0.242277	0.0417843	-0.136147	0.257585	0.736384	2.51254e-13	-0.094135	0.434889	0.61372	1.26344e-08	-0.550976	6.39607e-07	-0.0698308	0.562813	-0.451621	7.71062e-05	-0.0854846	0.478437	-0.71329	2.95729e-12	0.231121	0.0524729	0.000689539	0.995446	-0.378132	0.00114894	0.477443	2.55284e-05	0.787836	3.60019e-16	-0.430404	0.000179364
HSPC152	black	184.898	17.863	167.035	-149.172	-0.242148	0.0418963	-0.0668657	0.579551	0.740348	1.60349e-13	-0.0388767	0.747537	0.592647	5.18332e-08	-0.506114	6.7088e-06	-0.0082077	0.945839	-0.480122	2.26443e-05	-0.0905629	0.452594	-0.751132	4.52935e-14	0.305009	0.00969912	-0.00801853	0.947086	-0.417768	0.000289	0.59635	4.07427e-08	0.801819	4.40754e-17	-0.508484	5.97417e-06
C9orf16	black	4.16569	0.620771	3.54492	-2.92414	0.241709	0.0422811	0.252332	0.0337595	0.362197	0.00191006	0.154445	0.198439	0.0654396	0.587682	-0.0558445	0.643678	-0.0500849	0.678294	-0.296854	0.0119409	0.239309	0.0444342	-0.178162	0.13715	0.0881318	0.464868	0.0609725	0.613479	-0.119612	0.32044	0.0975413	0.418376	0.19617	0.10109	-0.486825	1.67036e-05
C8orf55	black	11.173	2.64533	8.52764	-5.88231	-0.241391	0.0425609	-0.267308	0.0242228	0.627332	4.79752e-09	0.0100078	0.933985	0.457331	6.08435e-05	-0.193927	0.10513	-0.0459841	0.703357	-0.332134	0.00465859	0.276476	0.0195973	-0.418671	0.000279491	-0.0232158	0.847606	0.346923	0.00303686	-0.00347299	0.977068	0.0584087	0.628501	0.358817	0.00212056	-0.381711	0.00102136
LOC124446	black	15.385	5.73549	9.64954	-3.91405	-0.238947	0.0447672	-0.299647	0.0111273	0.738561	1.9652e-13	-0.262043	0.0272753	0.286653	0.0153672	-0.239429	0.0443248	-0.195286	0.102667	-0.374542	0.0012912	-0.0129205	0.914835	-0.289157	0.0144563	-0.0613827	0.611089	-0.0529151	0.661195	-0.16663	0.164875	0.0155338	0.897694	0.33055	0.0048712	-0.405495	0.000451317
WDR34	black	3.72259	1.14376	2.57882	-1.43506	-0.238595	0.0450921	-0.413636	0.000336433	0.472653	3.15507e-05	-0.314038	0.00765315	0.116665	0.332593	-0.0330612	0.784309	-0.206673	0.0837613	-0.34763	0.00297386	-0.1546	0.197985	-0.0926739	0.442084	-0.235835	0.047711	-0.194659	0.103798	0.128959	0.283798	-0.239015	0.0447045	-0.0215784	0.858239	-0.365571	0.00171881
NDUFC2	black	107.971	7.44427	100.527	-93.0829	-0.236623	0.0469508	-0.218933	0.0666033	0.6107	1.55665e-08	-0.154289	0.198898	0.601393	2.92112e-08	-0.498264	9.78965e-06	-0.038294	0.751198	-0.241977	0.0420457	-0.191123	0.110355	-0.618821	8.83702e-09	0.166716	0.164656	-0.00778657	0.948614	-0.316238	0.00721622	0.434976	0.000150231	0.699914	1.10773e-11	-0.113312	0.346772
EDF1	black	39.7314	4.28026	35.4511	-31.1709	-0.234683	0.0488406	-0.241151	0.042774	0.595257	4.37586e-08	0.392142	0.000719212	0.735535	2.76327e-13	-0.563539	3.10871e-07	-0.553213	5.63699e-07	-0.757536	2.07313e-14	0.251626	0.0342774	-0.448886	8.62409e-05	0.145384	0.226386	0.258077	0.029784	0.357805	0.00218755	0.256693	0.0307035	0.145483	0.226065	-0.520548	3.26604e-06
ABCG5	black	1.55814	0.449254	1.10889	-0.659635	-0.23289	0.0506421	-0.393982	0.000675245	0.400742	0.00053393	-0.366472	0.00167073	0.147049	0.221056	-0.0508889	0.67342	-0.0397024	0.74236	-0.110135	0.360544	-0.122368	0.309335	-0.102306	0.395893	-0.0164929	0.891415	-0.127963	0.287565	-0.0310076	0.797411	-0.13408	0.264949	0.128477	0.285617	-0.138734	0.248569
LOC391356	black	134.829	13.3885	121.441	-108.052	-0.231511	0.0520641	-0.12581	0.295821	0.723285	1.04879e-12	-0.191643	0.109371	0.41788	0.000287805	-0.40787	0.000414572	0.053502	0.65767	-0.339287	0.00379734	-0.00893632	0.941039	-0.596004	4.16753e-08	0.0639289	0.596351	0.027726	0.818464	-0.512991	4.78067e-06	0.42499	0.000220547	0.786895	4.12298e-16	-0.381207	0.0010385
NDUFS8	black	33.6009	5.02332	28.5776	-23.5543	-0.231196	0.0523942	-0.321831	0.0062024	0.630675	3.75471e-09	0.336436	0.004122	0.699753	1.12506e-11	-0.504403	7.29058e-06	-0.525596	2.51929e-06	-0.662381	3.1497e-10	0.403686	0.000481272	-0.375938	0.00123409	0.0943002	0.43408	0.358015	0.00217348	0.327854	0.00525285	0.128988	0.283692	0.123376	0.305336	-0.438601	0.0001303
ZNF688	black	20.0255	3.14635	16.8791	-13.7328	-0.229122	0.0546053	-0.275025	0.0202748	0.585345	8.25924e-08	-0.604365	2.39443e-08	-0.103019	0.392594	0.0912983	0.448917	0.219622	0.0657301	-0.0507156	0.674469	-0.185236	0.121975	-0.135429	0.260129	-0.144554	0.229077	-0.0784358	0.515574	-0.496069	1.08626e-05	-0.0762307	0.527485	0.395328	0.000644652	-0.313127	0.00784096
C20orf121	black	3.69119	0.749514	2.94167	-2.19216	-0.227657	0.0562134	-0.320784	0.00638196	0.370715	0.00146026	0.0284662	0.813704	0.286951	0.0152564	0.00998555	0.934131	0.0157528	0.89626	-0.172372	0.150593	0.526608	2.39028e-06	-0.253393	0.0329936	-0.11567	0.336763	0.526036	2.46247e-06	0.167864	0.161724	-0.110165	0.360414	0.105514	0.381169	-0.272173	0.0216648
HEMK1	black	2.88028	0.776497	2.10378	-1.32728	-0.226802	0.057169	-0.337117	0.00404221	0.443297	0.000108096	-0.394376	0.000666154	0.0537033	0.656463	0.140896	0.2412	0.171291	0.15321	-0.0334407	0.781893	0.0262682	0.827859	-0.147445	0.219801	-0.284896	0.016036	0.102073	0.396977	-0.102967	0.392836	-0.12357	0.304573	0.202987	0.0895526	-0.233061	0.0504676
PDSS2	black	3.38703	0.667404	2.71963	-2.05223	-0.226271	0.0577703	-0.277466	0.0191464	0.442821	0.000110176	-0.302778	0.0102727	0.140957	0.240994	0.15015	0.211363	0.14349	0.232559	0.044279	0.713873	0.074599	0.536386	-0.159232	0.184715	-0.0379842	0.753147	0.122766	0.307755	-0.0290954	0.809663	-0.259889	0.028615	0.224798	0.0594622	-0.146898	0.221534
PDCD4	black	2.25329	0.451901	1.80139	-1.34949	0.226115	0.0579471	0.236903	0.0466833	-0.420696	0.000259189	0.179661	0.133819	-0.29469	0.0126067	0.0778054	0.518965	-0.0243598	0.840193	0.122356	0.309384	0.153878	0.200111	0.248184	0.0368982	-0.0921069	0.444893	-0.0265057	0.826326	0.0111523	0.926455	-0.0306509	0.799693	-0.244069	0.0402487	0.193751	0.105452
PPP1R3C	black	1.8333	0.276186	1.55711	-1.28093	-0.226077	0.0579909	-0.264772	0.0256551	0.314134	0.00763363	-0.0944696	0.433251	0.207867	0.0819496	-0.176038	0.141971	-0.0669028	0.579341	-0.0669888	0.578852	0.288728	0.0146088	-0.133912	0.265554	-0.130208	0.279121	0.293004	0.0131472	-0.102439	0.395277	-0.0839427	0.486436	0.175048	0.144262	0.060401	0.616814
NDUFB10	black	220.076	17.0291	203.047	-186.018	-0.225265	0.058921	-0.125393	0.297436	0.719774	1.51716e-12	-0.0222307	0.854	0.694256	1.89532e-11	-0.633143	3.12746e-09	-0.0935989	0.437521	-0.460476	5.33063e-05	-0.0867632	0.471857	-0.747483	6.99726e-14	0.262751	0.0268468	0.0772089	0.522184	-0.367888	0.00159763	0.641242	1.69696e-09	0.800897	5.08852e-17	-0.312445	0.00798395
SPAG7	black	19.6022	4.25498	15.3472	-11.0922	-0.22365	0.0608091	-0.298558	0.0114387	0.674425	1.13442e-10	-0.103454	0.390588	0.541366	1.08912e-06	-0.454123	6.95411e-05	-0.320839	0.00637246	-0.54168	1.07063e-06	-0.0878601	0.466251	-0.462055	4.98565e-05	-0.131151	0.275627	0.13096	0.276331	-0.0162452	0.893036	0.150956	0.208893	0.35189	0.00261828	-0.396545	0.000618091
PHACTR2	black	5.62817	1.44657	4.18159	-2.73502	0.222099	0.0626672	0.394516	0.000662954	-0.545522	8.66968e-07	0.216445	0.0698342	-0.230822	0.0527868	0.0054008	0.964346	0.134118	0.264815	0.344626	0.00324994	-0.071697	0.552397	0.215237	0.0714485	0.126354	0.29372	-0.149189	0.214334	-0.15291	0.202992	0.386823	0.00086128	-0.0532215	0.659354	0.463151	4.75869e-05
C6orf129	black	112.452	15.1417	97.3105	-82.1688	-0.220941	0.0640852	-0.215796	0.0706978	0.794471	1.35605e-16	-0.250151	0.0353812	0.390265	0.000766708	-0.321299	0.00629301	0.0684608	0.570519	-0.246106	0.03856	0.0639095	0.596462	-0.51947	3.45037e-06	0.0241818	0.841346	0.082538	0.493785	-0.501683	8.31332e-06	0.287472	0.0150642	0.746577	7.78555e-14	-0.314602	0.00753908
ATF4	black	2.52649	0.280963	2.24553	-1.96457	-0.218794	0.0667806	-0.33002	0.00494415	0.383026	0.000977782	-0.136282	0.25711	0.313504	0.00776272	-0.335546	0.00422823	-0.252673	0.033512	-0.303352	0.0101222	0.0122477	0.919254	-0.231129	0.0524645	-0.303497	0.0100846	0.112306	0.351094	0.0134354	0.911454	0.0116478	0.923197	0.168728	0.159547	-0.105641	0.380595
SASH1	black	3.47732	0.651968	2.82535	-2.17339	0.216455	0.0698208	0.356608	0.00226921	-0.45378	7.05357e-05	0.19958	0.0951822	-0.152916	0.202974	0.218114	0.067653	0.175959	0.142153	0.138986	0.2477	-0.0299615	0.804108	0.0530756	0.660231	0.112013	0.352364	-0.174881	0.144652	0.229046	0.0546881	0.152507	0.2042	-0.205033	0.0862992	0.0548097	0.649844
CTR9	black	6.28014	0.985115	5.29503	-4.30991	0.215988	0.0704419	0.383819	0.000952349	-0.469169	3.67325e-05	0.39415	0.000671359	-0.0568884	0.637481	0.271502	0.0220031	0.220439	0.0647069	0.169374	0.157931	0.113013	0.348053	-0.0155155	0.897814	0.219327	0.0661025	-0.128504	0.285516	0.328413	0.00517158	0.0578948	0.631531	-0.149102	0.214602	0.0381167	0.752313
C18orf17	black	10.1366	2.1737	7.96293	-5.78923	-0.214867	0.0719488	-0.293773	0.012898	0.577261	1.36537e-07	-0.242502	0.0415885	0.131605	0.273952	-0.122345	0.309429	0.0202906	0.86662	-0.136348	0.256877	0.371766	0.00141195	-0.176851	0.140111	-0.147652	0.219146	0.39135	0.000738908	-0.318015	0.00687933	-0.080434	0.5049	0.357836	0.00218546	-0.232097	0.0514562
MRPS7	black	210.985	17.3232	193.662	-176.338	-0.214119	0.0729671	-0.145993	0.224426	0.757511	2.07947e-14	-0.0610545	0.613001	0.674986	1.08046e-10	-0.520357	3.29811e-06	-0.00937296	0.938164	-0.501299	8.46805e-06	-0.0608243	0.614342	-0.839207	6.3165e-20	0.210472	0.0781064	0.0885034	0.46298	-0.329843	0.00496878	0.552096	6.00475e-07	0.815457	4.80761e-18	-0.496527	1.063e-05
NDUFA13	black	196.973	27.4317	169.542	-142.11	-0.21379	0.0734204	-0.150059	0.211643	0.867889	1.18718e-22	-0.126895	0.291641	0.584693	8.6055e-08	-0.428606	0.000192184	0.0178844	0.882316	-0.45526	6.63352e-05	-0.00637822	0.957899	-0.732803	3.74421e-13	0.239489	0.0442699	0.0914801	0.448011	-0.407265	0.000423656	0.454872	6.74123e-05	0.805683	2.39483e-17	-0.553422	5.57067e-07
ACP6	black	2.63818	0.469389	2.16879	-1.6994	-0.212423	0.0753226	-0.330965	0.00481468	0.4538	7.04758e-05	-0.16303	0.174325	0.375342	0.00125822	-0.279892	0.0180782	-0.196782	0.100009	-0.384785	0.000922154	-0.0878105	0.466504	-0.334175	0.00439676	0.0282576	0.815044	0.00352049	0.976755	0.0367202	0.761113	0.087909	0.466002	0.201942	0.09125	-0.308123	0.0089452
CSTA	black	2.29647	0.636013	1.66046	-1.02445	-0.211387	0.0767907	-0.303183	0.0101664	0.436767	0.000140054	-0.00257896	0.98297	0.234236	0.0492846	-0.164084	0.171518	-0.196165	0.101099	-0.277312	0.0192159	0.353015	0.00253095	-0.18915	0.114149	-0.321293	0.00629411	0.32649	0.0054559	0.0566446	0.638926	-0.0807271	0.503344	0.0865458	0.472972	-0.248525	0.0366318
CIB1	black	43.8157	9.17461	34.6411	-25.4665	-0.210812	0.0776156	-0.140841	0.241385	0.756891	2.24535e-14	0.0654736	0.587487	0.552033	6.02633e-07	-0.382123	0.0010075	-0.150902	0.209057	-0.504022	7.42621e-06	0.160671	0.180727	-0.516019	4.10823e-06	0.157405	0.189869	0.187151	0.118096	-0.131591	0.274005	0.242241	0.0418156	0.511673	5.10435e-06	-0.564789	2.88864e-07
ACBD4	black	1.45184	0.231191	1.22065	-0.989455	-0.210711	0.0777609	-0.303095	0.0101892	0.358828	0.00211984	-0.112043	0.352234	0.25308	0.033218	-0.0603102	0.617345	0.0217368	0.857209	-0.0524299	0.664114	0.0749571	0.534426	-0.209568	0.0794226	-0.172379	0.150577	0.170979	0.153971	-0.0102601	0.932325	-0.0443879	0.7132	0.189683	0.113114	-0.0367469	0.760944
NOLA2	black	204.057	21.5118	182.545	-161.034	-0.21028	0.0783841	-0.104021	0.387982	0.781523	8.8302e-16	0.0682597	0.571654	0.730682	4.72818e-13	-0.612583	1.36708e-08	-0.160576	0.180989	-0.585134	8.36976e-08	0.0281737	0.815584	-0.792563	1.80215e-16	0.238982	0.0447344	0.123295	0.305657	-0.282107	0.0171484	0.527756	2.25148e-06	0.761053	1.33579e-14	-0.524924	2.60846e-06
DOCK5	black	5.27366	0.547782	4.72588	-4.1781	0.207601	0.082351	0.329838	0.00496947	-0.377016	0.00119157	0.361352	0.00196083	-0.125798	0.295867	0.364202	0.00179422	0.279148	0.0184003	0.192539	0.107692	0.489317	1.48926e-05	0.0478936	0.691645	0.081355	0.500018	0.268602	0.0235185	0.2543	0.0323504	-0.125907	0.295446	-0.16191	0.177343	-0.0649149	0.590687
C14orf169	black	4.27446	0.366339	3.90812	-3.54178	0.207388	0.0826722	0.407209	0.00042451	-0.281515	0.0173929	0.427922	0.000197277	-0.142019	0.237431	0.244391	0.0399776	0.198056	0.0977879	0.000764935	0.994949	0.367286	0.00162836	-0.027972	0.816881	0.0789852	0.512628	0.0310377	0.797219	0.137151	0.254062	-0.0684163	0.57077	-0.0689468	0.567779	-0.292087	0.0134495
NEDD8	black	218.789	24.5723	194.217	-169.645	-0.207195	0.0829645	-0.118717	0.324102	0.829859	3.76263e-19	0.0295549	0.806714	0.665888	2.3508e-10	-0.555667	4.90251e-07	-0.0895816	0.457527	-0.538572	1.26756e-06	0.0955348	0.428059	-0.753896	3.2422e-14	0.279985	0.0180383	0.141462	0.239294	-0.367313	0.00162696	0.545692	8.58853e-07	0.805289	2.5502e-17	-0.534494	1.57779e-06
TOMM22	black	126.553	12.5704	113.982	-101.412	-0.206837	0.0835094	-0.093302	0.438982	0.705042	6.73475e-12	-0.0813794	0.499889	0.542017	1.05113e-06	-0.445687	9.81905e-05	0.00753118	0.950297	-0.373631	0.00132977	-0.0312188	0.796061	-0.667254	2.09543e-10	0.179	0.135281	0.102524	0.394882	-0.397836	0.000591002	0.447907	8.9747e-05	0.7643	8.84297e-15	-0.40717	0.000425109
TSPAN13	black	1.24717	0.215907	1.03126	-0.815355	-0.206065	0.0846946	-0.35531	0.00236082	0.297839	0.0116482	-0.400717	0.000534408	0.0678336	0.574062	0.0929579	0.44068	0.0724021	0.548486	-0.0303851	0.801394	-0.210812	0.0776158	-0.186203	0.120004	-0.164791	0.169655	0.0574379	0.634229	-0.022685	0.85105	-0.181704	0.129381	0.100942	0.402257	-0.154151	0.199306
PGLS	black	32.8281	7.98668	24.8414	-16.8548	-0.205355	0.0857958	-0.167838	0.161792	0.721274	1.29659e-12	0.185812	0.120799	0.576472	1.43292e-07	-0.46209	4.97832e-05	-0.364915	0.00175461	-0.665319	2.46567e-10	0.171281	0.153233	-0.455753	6.49876e-05	0.145771	0.225138	0.183511	0.125551	0.0526896	0.662551	0.283096	0.0167464	0.348872	0.00286594	-0.580024	1.15155e-07
SLC2A10	black	6.418	0.823017	5.59499	-4.77197	0.205124	0.086157	0.32224	0.00613348	-0.426543	0.000207921	0.0912022	0.449397	-0.291253	0.0137297	0.425649	0.000215105	0.425766	0.00021415	0.316046	0.00725345	-0.0499171	0.679313	0.00726251	0.952068	0.105317	0.382065	-0.0582879	0.629213	0.000186169	0.998771	-0.080047	0.506958	-0.0604951	0.616264	-0.0350198	0.771867
ASS1	black	3.49771	0.854656	2.64306	-1.7884	-0.20474	0.08676	-0.366933	0.00164661	0.396497	0.000619131	-0.248043	0.0370092	0.240222	0.0436045	-0.0753277	0.532402	-0.242954	0.0411986	-0.269532	0.0230233	-0.191868	0.108948	-0.101724	0.398604	-0.0833129	0.489723	-0.169106	0.158601	0.260076	0.0284963	-0.175806	0.142506	-0.0555478	0.645443	-0.17073	0.154581
C3orf28	black	4.40667	0.942183	3.46449	-2.52231	-0.204034	0.0878759	-0.259161	0.0290798	0.508287	6.03227e-06	-0.231726	0.0518402	0.244518	0.0398713	-0.244121	0.0402044	-0.124968	0.29909	-0.29247	0.0133226	0.044186	0.714449	-0.317647	0.00694797	-0.0605225	0.616104	0.0514074	0.670283	-0.194216	0.104602	0.0633936	0.599436	0.310233	0.00846393	-0.309141	0.00871007
SLC25A38	black	1.46087	0.373427	1.08744	-0.714012	-0.203127	0.0893265	-0.340234	0.00369464	0.353826	0.00246958	-0.257507	0.03016	0.0620831	0.60702	-0.0154321	0.898361	-0.0547922	0.649949	-0.0586571	0.627039	0.241775	0.0422229	-0.0422528	0.72644	-0.0373448	0.757173	0.20336	0.0889518	-0.0916926	0.446952	-0.175854	0.142395	0.0807256	0.503351	-0.0633612	0.599623
NANS	black	2.01658	0.310575	1.706	-1.39543	-0.202251	0.0907458	-0.208822	0.0805231	0.382723	0.000987667	0.0104858	0.930839	0.255471	0.0315359	-0.0542822	0.652997	-0.0226407	0.851338	-0.244591	0.0398098	0.173252	0.148491	-0.315526	0.00735516	-0.180267	0.132491	0.189774	0.112939	0.0301759	0.802734	0.0558358	0.643729	0.194871	0.103415	-0.361084	0.00197722
RPL18	black	174.594	20.3393	154.254	-133.915	-0.202147	0.090915	-0.153398	0.201535	0.782931	7.24808e-16	-0.188669	0.115091	0.539863	1.18192e-06	-0.460167	5.40064e-05	0.026363	0.827247	-0.3285	0.00515904	-0.0740614	0.539335	-0.642265	1.56875e-09	0.0402096	0.739185	0.00135937	0.991023	-0.460485	5.32858e-05	0.500394	8.8437e-06	0.804552	2.86728e-17	-0.301399	0.0106418
SEPHS1	black	5.87742	0.896969	4.98045	-4.08348	-0.202015	0.0911304	-0.308895	0.00876651	0.496696	1.05457e-05	-0.395932	0.000631356	0.128707	0.284749	0.101054	0.401732	0.169397	0.157873	-0.100441	0.404607	-0.0104773	0.930895	-0.346601	0.00306596	-0.221609	0.0632643	0.0765137	0.525948	-0.157067	0.190836	-0.126387	0.293593	0.341636	0.00354708	-0.285643	0.0157485
SFPQ	black	2.0363	0.333252	1.70304	-1.36979	0.20182	0.0914497	0.321777	0.0062115	-0.339941	0.0037261	0.368371	0.00157335	-0.0794495	0.510144	0.181514	0.129789	0.206264	0.0843886	0.252154	0.0338899	0.286275	0.0155089	0.116801	0.332027	0.127561	0.289094	-0.0325374	0.787645	0.12878	0.284474	0.151379	0.207604	-0.0515635	0.66934	0.209909	0.0789247
SLC35C1	black	2.4587	0.384848	2.07385	-1.68901	0.201266	0.0923616	0.301879	0.0105119	-0.323397	0.00594192	0.483211	1.96967e-05	0.0942041	0.434551	0.0575041	0.633838	0.0118478	0.921882	-0.0979582	0.416381	0.0994268	0.409394	-0.129158	0.283051	0.312148	0.00804708	-0.022546	0.851953	0.305197	0.00965205	0.0589913	0.625074	-0.125997	0.295097	-0.194283	0.10448
ACTR3B /// LOC653857	black	1.10497	0.195517	0.909449	-0.713932	-0.198336	0.0973055	-0.227121	0.0568117	0.294362	0.0127103	-0.133118	0.268425	0.0127887	0.915701	0.118481	0.325073	0.0931097	0.439931	-0.0626466	0.603754	0.251583	0.0343095	-0.117117	0.330713	-0.110541	0.358765	0.247043	0.0378034	-0.096163	0.425014	-0.23461	0.0489125	0.112188	0.351606	-0.276255	0.019699
RSAD1	black	3.72166	0.812096	2.90957	-2.09747	-0.197792	0.0982454	-0.293031	0.0131383	0.414218	0.000329352	-0.247004	0.0378343	0.0918061	0.446388	0.252484	0.0336492	0.0939001	0.436041	-0.126638	0.292628	0.14838	0.216858	-0.142043	0.23735	-0.213237	0.0741855	0.180507	0.131969	0.155039	0.196698	-0.292032	0.0134677	0.0208424	0.863027	-0.339381	0.00378701
LOC148413	black	1.18092	0.323813	0.857108	-0.533295	-0.197171	0.0993272	-0.308518	0.00885325	0.385238	0.000908286	-0.215512	0.0710775	0.170739	0.154559	0.0436373	0.717845	-0.0326855	0.786701	-0.169365	0.157953	-0.0340233	0.77819	-0.135559	0.259666	-0.204918	0.08648	0.194248	0.104543	0.130646	0.277494	-0.196898	0.0998052	0.0612722	0.611733	-0.218002	0.0677982
MAPKAP1	black	4.48541	1.01851	3.46691	-2.4484	-0.196845	0.0998986	-0.224548	0.0597528	0.506442	6.60224e-06	-0.270556	0.022488	0.0637655	0.597292	0.125667	0.296372	0.113907	0.344229	-0.135433	0.260115	0.124339	0.301548	-0.248453	0.0366874	-0.212746	0.0748692	0.167243	0.163306	-0.107833	0.370734	-0.177745	0.138085	0.230686	0.052931	-0.448432	8.78511e-05
LOC646927	black	2.83918	0.887357	1.95183	-1.06447	-0.196524	0.100464	-0.261519	0.0275963	0.400857	0.000531779	-0.086627	0.472555	0.0738514	0.540489	0.0695435	0.564425	0.0731443	0.544383	-0.0677565	0.574499	0.517285	3.85431e-06	-0.0855335	0.478184	-0.173729	0.147359	0.322904	0.00602284	-0.0689359	0.567841	-0.123765	0.303803	0.140284	0.243269	-0.181596	0.129614
MGAT4A	black	8.19842	1.04825	7.15018	-6.10193	0.194141	0.104738	0.310043	0.00850649	-0.483791	1.91848e-05	-0.0225688	0.851804	-0.466312	4.1561e-05	0.504443	7.27649e-06	0.448789	8.65847e-05	0.423199	0.000235971	0.0365336	0.76229	0.184574	0.123337	0.0754695	0.531628	0.0120987	0.920234	-0.0871163	0.470048	-0.148652	0.216007	-0.161147	0.179422	0.102629	0.394396
C14orf73	black	1.88064	0.458683	1.42196	-0.963277	-0.193297	0.106287	-0.259167	0.0290757	0.390846	0.000751723	-0.21835	0.0673497	-0.031257	0.795817	0.181864	0.12904	0.108604	0.3673	0.0757791	0.529941	0.303179	0.0101673	0.0687367	0.568963	-0.132772	0.269681	0.354893	0.00239091	-0.0907466	0.451674	-0.294585	0.0126396	0.0884704	0.463148	-0.0934846	0.438084
UBA52	black	75.8249	10.6635	65.1614	-54.4979	-0.193077	0.106693	-0.169232	0.158286	0.725679	8.12634e-13	0.18684	0.11872	0.724409	9.30707e-13	-0.719419	1.57444e-12	-0.484417	1.86468e-05	-0.728941	5.71642e-13	0.0327363	0.786378	-0.563196	3.17192e-07	0.0949475	0.430917	0.0650056	0.590167	-0.0178611	0.882469	0.461886	5.02159e-05	0.439429	0.000126099	-0.469477	3.62448e-05
SPATA13	black	8.96791	1.08141	7.8865	-6.80509	0.190372	0.111787	0.239325	0.0444199	-0.5096	5.65506e-06	-0.0248524	0.837006	-0.369648	0.00151079	0.346642	0.0030622	0.161105	0.179535	0.38215	0.00100662	-0.273807	0.0208585	0.423589	0.000232526	0.126333	0.2938	-0.340927	0.00362099	0.144414	0.229533	-0.0879774	0.465654	-0.332554	0.00460358	0.410246	0.000380554
FIS1	black	134.271	17.0013	117.27	-100.268	-0.190311	0.111904	-0.114493	0.341734	0.779329	1.1978e-15	-0.263003	0.0266957	0.447627	9.0774e-05	-0.297205	0.0118359	0.154669	0.197781	-0.230308	0.0533312	-0.118337	0.325664	-0.590951	5.78153e-08	0.220529	0.0645944	-0.0650339	0.590004	-0.475033	2.84097e-05	0.375868	0.00123692	0.78825	3.39061e-16	-0.350681	0.00271512
RPUSD4	black	3.58516	0.575638	3.00952	-2.43388	-0.189232	0.113989	-0.278286	0.0187792	0.359471	0.00207833	-0.440513	0.000120797	-0.0644125	0.59357	0.315462	0.00736784	0.289881	0.0142015	0.140171	0.243654	0.0623609	0.605409	-0.0931455	0.439754	-0.172677	0.149863	0.0663673	0.582387	-0.109567	0.363044	-0.297909	0.0116278	0.121204	0.313995	-0.176385	0.141176
PMF1	black	13.1204	2.295	10.8254	-8.53037	-0.188325	0.115767	-0.227841	0.0560091	0.576903	1.39566e-07	-0.133748	0.266147	0.442729	0.000110583	-0.277962	0.0189234	-0.129682	0.281084	-0.48506	1.81083e-05	-0.211327	0.0768764	-0.499031	9.43852e-06	0.0265531	0.826021	-0.0835921	0.488265	0.0010961	0.992762	0.254878	0.0319462	0.366181	0.00168611	-0.489466	1.47901e-05
TSR2	black	15.3552	2.40266	12.9525	-10.5499	-0.185504	0.121426	-0.23851	0.0451711	0.617008	1.00415e-08	-0.0960445	0.425587	0.495598	1.11069e-05	-0.229505	0.0541916	-0.0234707	0.845953	-0.42369	0.000231649	-2.62154e-05	0.999827	-0.547917	7.5905e-07	0.0752024	0.533086	0.153224	0.202054	-0.0223589	0.853167	0.232468	0.0510741	0.400765	0.000533497	-0.48367	1.92908e-05
PMS2L5 /// LOC441259 /// LOC641799 /// LOC641800 /// LOC645243 /// LOC645248	black	9.121	2.18952	6.93148	-4.74196	-0.185422	0.121593	-0.280222	0.0179372	0.625534	5.46659e-09	-0.141529	0.239072	0.361866	0.00192982	-0.366688	0.00165938	-0.213423	0.0739275	-0.27682	0.0194394	0.0191274	0.874201	-0.225977	0.0581044	-0.0467709	0.698523	-0.03823	0.751601	-0.204392	0.0873081	0.152429	0.204433	0.348645	0.0028854	-0.144208	0.230203
GPR146	black	16.6284	3.7279	12.9005	-9.17262	-0.184991	0.122479	-0.278064	0.018878	0.659668	3.9388e-10	0.0746933	0.535869	0.593184	5.00629e-08	-0.3127	0.00793027	-0.244696	0.0397218	-0.544721	9.06146e-07	0.250121	0.0354037	-0.462509	4.89048e-05	0.0709757	0.556412	0.127808	0.288154	0.185643	0.121142	0.143733	0.23176	0.266522	0.0246593	-0.502064	8.16257e-06
LOC653784	black	12.5087	4.01812	8.49056	-4.47244	-0.184008	0.124513	-0.234018	0.0495022	0.65673	5.00545e-10	-0.284116	0.0163404	0.194066	0.104875	-0.15726	0.190284	-0.0624236	0.605045	-0.2878	0.0149439	-0.0466874	0.699035	-0.264122	0.0260331	-0.207006	0.083253	-0.0735381	0.542213	-0.221342	0.0635911	-0.00766697	0.949402	0.360877	0.00198992	-0.354413	0.00242607
TEF	black	5.94062	1.38357	4.55705	-3.17348	-0.183718	0.125117	-0.38526	0.000907631	0.556631	4.63957e-07	-0.061972	0.607664	0.444946	0.000101171	-0.237816	0.0458192	-0.221777	0.0630587	-0.296479	0.012054	0.232634	0.050904	-0.240653	0.0432174	-0.084652	0.482747	0.174177	0.1463	0.142784	0.234887	-0.0195165	0.871664	0.168017	0.161338	-0.195764	0.101812
PCYT1B	black	1.81082	0.646923	1.16389	-0.516972	-0.183517	0.125538	-0.29394	0.0128445	0.44757	9.09851e-05	-0.29659	0.0120205	0.0563166	0.640872	0.104286	0.386767	0.0101593	0.932988	-0.101316	0.400508	-0.0332546	0.783078	-0.0693919	0.565276	-0.296202	0.0121383	-0.0249266	0.836526	-0.0150152	0.901092	-0.136924	0.254855	0.085883	0.476381	-0.214502	0.0724439
COX5B	black	174.367	17.0798	157.287	-140.207	-0.182493	0.127698	-0.104089	0.387669	0.766954	6.28064e-15	-0.0905896	0.45246	0.592824	5.12432e-08	-0.454541	6.83463e-05	0.0176983	0.883532	-0.507737	6.19722e-06	-0.0410527	0.733917	-0.778055	1.42749e-15	0.308976	0.00874789	0.0326681	0.786812	-0.374955	0.00127408	0.514502	4.43327e-06	0.789835	2.69244e-16	-0.599909	3.22347e-08
LONRF1	black	4.5083	0.452426	4.05588	-3.60345	-0.180228	0.132578	-0.202591	0.0901937	0.361389	0.00195863	-0.311427	0.0082018	-0.0821192	0.495987	0.242765	0.0413615	0.316244	0.0072151	0.115026	0.339477	0.308557	0.00884433	-0.0797612	0.508481	-0.0489272	0.685336	0.191065	0.110465	-0.300116	0.0109952	-0.115428	0.337783	0.263162	0.026601	-0.174602	0.145304
CYHR1	black	8.75455	1.43829	7.31626	-5.87797	-0.179722	0.133686	-0.229838	0.0538339	0.493933	1.20116e-05	-0.485037	1.8127e-05	-0.101155	0.40126	0.227224	0.0566955	0.306567	0.00931533	0.0608283	0.614319	0.0315658	0.793844	-0.130063	0.279661	-0.116763	0.332186	0.0309558	0.797742	-0.355367	0.00235671	-0.145662	0.22549	0.315836	0.00729436	-0.285722	0.0157183
AIP	black	11.0909	2.46284	8.62807	-6.16523	-0.177965	0.13759	-0.197134	0.0993909	0.591549	5.56341e-08	-0.384342	0.000935881	0.178188	0.137089	-0.10293	0.393007	0.0803749	0.505214	-0.25201	0.0339947	-0.261704	0.0274825	-0.348818	0.00287057	-0.0527892	0.661952	-0.183603	0.125358	-0.281841	0.0172579	0.213114	0.0743565	0.398751	0.00057245	-0.391321	0.000739635
C17orf37	black	149.744	15.117	134.627	-119.51	-0.17534	0.143585	-0.0710612	0.555936	0.753273	3.49709e-14	-0.139137	0.247182	0.478699	2.41361e-05	-0.39631	0.000623146	0.0472332	0.695688	-0.405309	0.000454324	-0.0100219	0.933892	-0.665041	2.52383e-10	0.288545	0.0146744	-0.0439173	0.716111	-0.463832	4.62243e-05	0.485701	1.75854e-05	0.792727	1.75875e-16	-0.510353	5.44876e-06
FANCC	black	3.56304	0.604925	2.95812	-2.35319	-0.173058	0.148951	-0.263466	0.0264199	0.41011	0.000382427	-0.0208684	0.862857	0.339633	0.00375949	-0.144071	0.230651	-0.067239	0.577431	-0.207541	0.0824409	0.335193	0.00427105	-0.243879	0.0404093	-0.122607	0.308384	0.407812	0.000415438	0.0784214	0.515651	-0.018615	0.877545	0.181438	0.129953	-0.180863	0.131195
MRPL10	black	158.727	14.62	144.107	-129.487	-0.172843	0.149466	-0.0667042	0.580469	0.738792	1.91434e-13	-0.108084	0.369614	0.571324	1.95811e-07	-0.395159	0.000648443	0.107525	0.372108	-0.348358	0.00291016	-0.0437505	0.717144	-0.738523	1.97371e-13	0.348667	0.00288357	-0.0147204	0.903025	-0.387334	0.000846597	0.557722	4.35782e-07	0.805471	2.47744e-17	-0.457408	6.06485e-05
MVK	black	5.64368	1.10876	4.53492	-3.42616	-0.172324	0.15071	-0.208569	0.0808994	0.503093	7.76763e-06	0.00839498	0.944605	0.299926	0.0110486	-0.0494176	0.682349	0.055932	0.643157	-0.25961	0.0287922	0.440974	0.0001186	-0.334287	0.00438276	-0.0199778	0.868657	0.587369	7.26696e-08	-0.03032	0.801811	-0.0289664	0.81049	0.295897	0.0122315	-0.40542	0.000452523
HRAS	black	12.0067	2.71904	9.28768	-6.56864	-0.171937	0.151644	-0.117863	0.32762	0.603548	2.5294e-08	0.0101023	0.933363	0.287875	0.0149166	-0.0839273	0.486516	0.0217958	0.856826	-0.282612	0.0169419	0.260581	0.0281786	-0.342779	0.00343076	0.167822	0.161831	0.174418	0.145735	-0.13228	0.271478	0.115314	0.338264	0.388324	0.000818824	-0.483378	1.95484e-05
LOC51035	black	10.0677	2.89159	7.17608	-4.28448	-0.171901	0.15173	-0.144662	0.228724	0.632218	3.34985e-09	-0.155807	0.194462	0.302677	0.0102993	-0.174498	0.145547	-0.0462209	0.701901	-0.343508	0.00335831	-0.0693472	0.565528	-0.325956	0.00553725	0.0763783	0.526683	-0.135461	0.260015	-0.118711	0.324125	0.239643	0.0441292	0.351594	0.00264163	-0.434594	0.000152484
SLC1A4	black	2.41248	0.306444	2.10604	-1.79959	0.171576	0.152516	0.277609	0.019082	-0.315765	0.00730825	0.361127	0.00197459	0.0627676	0.603053	0.152547	0.204077	0.0834672	0.488917	0.0493618	0.682689	0.0484135	0.688469	-0.0674885	0.576017	0.341981	0.00351164	-0.0618535	0.608352	0.346651	0.00306145	0.11963	0.32037	-0.138338	0.249936	-0.0292842	0.808451
COMMD7	black	8.74509	2.22011	6.52498	-4.30487	-0.171275	0.15325	-0.214448	0.0725185	0.525684	2.50783e-06	-0.135794	0.258835	0.0240191	0.8424	0.163236	0.173774	0.071156	0.555407	-0.177937	0.137652	0.527848	2.24073e-06	-0.089583	0.45752	-0.185412	0.121615	0.494397	1.17529e-05	-0.0833673	0.489439	-0.251687	0.0342321	0.147749	0.218839	-0.45688	6.20037e-05
RPL14 /// RPL14L /// LOC649821	black	211.329	17.7931	193.536	-175.743	-0.170738	0.154562	-0.0101608	0.932978	0.680362	6.73741e-11	-0.0243599	0.840193	0.567588	2.44811e-07	-0.575841	1.4893e-07	-0.035775	0.767085	-0.426279	0.000210017	-0.10054	0.404145	-0.694456	1.86008e-11	0.16508	0.168897	-0.0600626	0.618792	-0.471537	3.31321e-05	0.626819	4.98e-09	0.826755	6.64614e-19	-0.36109	0.00197687
BBOX1	black	1.98978	0.250011	1.73977	-1.48976	-0.169974	0.156441	-0.258367	0.0295939	0.335743	0.00420457	-0.441002	0.00011847	-0.00156633	0.989657	0.102293	0.395955	0.159637	0.183585	0.0238327	0.843608	0.0155967	0.897282	-0.178348	0.136731	-0.352929	0.00253746	0.17253	0.150216	-0.203098	0.0893741	-0.216498	0.0697641	0.187288	0.117823	-0.0911972	0.449422
ANTXR2	black	2.81	0.49104	2.31896	-1.82792	0.169387	0.157898	0.321935	0.00618473	-0.396745	0.000613814	0.0641878	0.594861	-0.145907	0.2247	0.274154	0.0206907	0.324865	0.00570666	0.283559	0.0165611	-0.19334	0.106207	-0.0307876	0.798818	0.259505	0.0288592	-0.122762	0.307767	0.0597509	0.620617	0.000541255	0.996426	-0.0282077	0.815365	0.0795406	0.509658
APRT	black	92.4734	14.4757	77.9977	-63.522	-0.169167	0.158448	-0.141123	0.240434	0.783167	7.0105e-16	0.151671	0.206718	0.717849	1.85322e-12	-0.547342	7.83752e-07	-0.258212	0.0296956	-0.690492	2.69121e-11	0.106336	0.37745	-0.707054	5.52426e-12	0.189152	0.114145	0.105385	0.381755	-0.0459457	0.703593	0.451461	7.76133e-05	0.560964	3.61293e-07	-0.627826	4.62755e-09
TOMM7 /// LOC201725	black	43.3899	5.92613	37.4638	-31.5376	-0.168603	0.159861	-0.133027	0.268755	0.624752	5.78489e-09	-0.360975	0.00198392	0.212989	0.0745302	-0.248504	0.0366479	0.0567416	0.638351	-0.11801	0.32701	-0.181402	0.13003	-0.290012	0.0141559	-0.132245	0.271607	-0.105245	0.382392	-0.463756	4.6374e-05	0.264216	0.0259786	0.594122	4.71107e-08	-0.117599	0.32871
TIMM13	black	27.1731	8.25492	18.9182	-10.6632	-0.16619	0.166009	-0.325188	0.005656	0.80491	2.70845e-17	-0.219294	0.0661447	0.399179	0.000563962	-0.283777	0.0164746	-0.154909	0.197079	-0.382405	0.00099814	0.131448	0.274528	-0.383478	0.000963209	-0.174422	0.145725	0.194465	0.104149	-0.173887	0.146984	0.0552014	0.647507	0.431887	0.000169388	-0.397525	0.00059743
C11orf51	black	27.1219	7.73584	19.3861	-11.6503	-0.163722	0.172478	-0.267606	0.0240591	0.764958	8.12734e-15	-0.360141	0.00203577	0.149225	0.214222	-0.0208958	0.862679	0.0768202	0.524287	-0.256868	0.0305861	0.109855	0.361777	-0.264583	0.0257648	-0.129684	0.281079	0.0708619	0.557047	-0.292081	0.0134516	-0.0296731	0.805956	0.419704	0.000268964	-0.479196	2.36051e-05
TP53I13	black	3.47715	0.841493	2.63566	-1.79416	-0.161679	0.177969	-0.215187	0.0715153	0.491383	1.35313e-05	-0.12944	0.281992	0.233149	0.0503791	0.00585864	0.961326	0.0977695	0.417283	-0.203513	0.0887074	0.216677	0.0695276	-0.326361	0.0054754	-0.0101938	0.93276	0.292285	0.0133836	-0.0524769	0.663832	-0.0177744	0.883035	0.26364	0.026317	-0.402013	0.000510591
PBX3	black	1.25234	0.26348	0.988858	-0.725378	0.161303	0.178995	0.235038	0.0484907	-0.341083	0.00360466	0.0217859	0.85689	-0.161298	0.179009	0.187245	0.117908	0.118703	0.324157	0.121424	0.313112	-0.275261	0.0201631	0.0458954	0.703903	0.0121939	0.919608	-0.213545	0.0737585	0.137052	0.254407	-0.0273851	0.820659	-0.130164	0.279285	0.0353431	0.769819
S100A16	black	57.762	5.04553	52.7164	-47.6709	-0.160352	0.181605	-0.110362	0.359551	0.611959	1.42735e-08	0.374653	0.00128659	0.759103	1.70595e-14	-0.591319	5.64662e-08	-0.365407	0.00172771	-0.717123	1.99753e-12	0.272645	0.021429	-0.642699	1.51726e-09	0.346433	0.00308126	0.303238	0.0101521	0.110563	0.358668	0.393009	0.000698178	0.423074	0.000237083	-0.583756	9.12686e-08
LOC400948	black	196.954	22.9384	174.015	-151.077	-0.159671	0.183491	-0.0616313	0.609644	0.780564	1.00938e-15	-0.0413625	0.731985	0.56938	2.20013e-07	-0.581237	1.06812e-07	-0.101628	0.39905	-0.486186	1.71995e-05	0.0169335	0.888532	-0.675229	1.05787e-10	0.158784	0.185968	-0.00510598	0.966291	-0.452241	7.5162e-05	0.540201	1.16042e-06	0.798007	7.9413e-17	-0.446937	9.33502e-05
RGS14	black	2.39036	0.411028	1.97934	-1.56831	-0.1586	0.186487	-0.198523	0.0969833	0.420622	0.000259912	-0.313221	0.00782132	0.0591281	0.62427	0.0362064	0.764357	0.152056	0.205556	-0.0697612	0.563204	-0.0670294	0.578621	-0.160548	0.181063	0.158082	0.187946	-0.122133	0.310275	-0.228173	0.0556433	0.111629	0.354026	0.295313	0.0124117	-0.215211	0.071483
LSM3	black	206.857	19.806	187.051	-167.245	-0.158045	0.188052	-0.079047	0.512297	0.74918	5.72143e-14	-0.105448	0.38147	0.528263	2.19265e-06	-0.564979	2.85657e-07	-0.0411926	0.733044	-0.340101	0.00370892	-0.0480116	0.690924	-0.606283	2.10389e-08	0.172422	0.150475	0.00298689	0.980277	-0.543997	9.43e-07	0.543716	9.57652e-07	0.831718	2.66181e-19	-0.271712	0.0218969
EIF2AK3	black	5.75207	1.30298	4.44909	-3.14611	0.157777	0.188812	0.226317	0.0577179	-0.51951	3.44345e-06	0.207568	0.0824005	-0.291143	0.0137669	0.295553	0.0123373	0.173115	0.148816	0.245837	0.0387791	0.0109476	0.927801	0.156479	0.192521	-0.129484	0.281828	-0.0287964	0.811582	0.189051	0.114343	-0.130282	0.278847	-0.293201	0.0130828	0.14375	0.231702
WBP1	black	117.29	15.9424	101.347	-85.4047	-0.156261	0.19315	-0.128214	0.286612	0.793021	1.68381e-16	-0.111185	0.355954	0.519744	3.40264e-06	-0.408401	0.000406737	0.00894577	0.940977	-0.410299	0.000379831	0.0670516	0.578495	-0.67584	1.003e-10	0.0303764	0.80145	0.18112	0.130639	-0.385313	0.000906002	0.397371	0.000600634	0.737783	2.14623e-13	-0.463514	4.6855e-05
MRPL41	black	12.4902	4.08467	8.4055	-4.32083	-0.155317	0.195887	-0.278895	0.0185107	0.698641	1.25138e-11	-0.144171	0.230326	0.365344	0.00173111	-0.216821	0.0693386	-0.115175	0.338848	-0.371039	0.00144521	0.17146	0.152798	-0.351473	0.00265131	-0.0857933	0.476843	0.0958621	0.426471	-0.0822919	0.495078	0.0285274	0.81331	0.356334	0.00228823	-0.405381	0.000453161
C12orf10	black	23.3691	3.0816	20.2875	-17.2059	-0.154262	0.19898	-0.155968	0.193998	0.636328	2.46429e-09	-0.0743687	0.537648	0.429455	0.000186029	-0.147013	0.221168	0.104404	0.386225	-0.402339	0.000504755	0.0444176	0.713017	-0.617071	9.99736e-09	0.0634379	0.59918	0.0122633	0.919152	-0.103738	0.389279	0.287323	0.0151188	0.481517	2.12663e-05	-0.591765	5.48654e-08
TFRC	black	1.06932	0.193379	0.875938	-0.682559	0.152012	0.205688	0.25864	0.0294166	-0.312199	0.0080361	0.262491	0.0270035	-0.166609	0.164931	0.190095	0.112319	0.113399	0.346396	0.168022	0.161325	0.280058	0.0180072	0.128248	0.286485	0.117458	0.329297	0.031238	0.795938	0.0660262	0.584332	-0.0794674	0.510049	-0.12852	0.285456	0.0883127	0.463949
TNRC9	black	8.21402	1.68211	6.53191	-4.8498	0.147004	0.221197	0.250177	0.0353611	-0.557602	4.38805e-07	-0.104516	0.385715	-0.463767	4.63526e-05	0.37493	0.00127511	0.275768	0.0199254	0.403956	0.000476683	-0.284814	0.0160677	0.330931	0.00481927	-0.0566907	0.638653	-0.337496	0.00399844	0.00916255	0.939549	-0.137152	0.254056	-0.246066	0.0385923	0.310741	0.00835152
RPL36	black	107.049	14.6223	92.4271	-77.8048	-0.142142	0.23702	-0.0546314	0.650909	0.759237	1.67778e-14	-0.259476	0.0288778	0.274539	0.020506	-0.263267	0.0265382	0.133117	0.268428	-0.210899	0.0774893	-0.0306826	0.79949	-0.415198	0.000317724	0.155297	0.195946	-0.128997	0.283655	-0.570497	2.05783e-07	0.412288	0.000353388	0.743737	1.08511e-13	-0.331332	0.00476509
RPL29	black	119.264	18.239	101.025	-82.7855	-0.142066	0.237273	-0.0834705	0.4889	0.766687	6.50161e-15	-0.113651	0.345322	0.486761	1.67523e-05	-0.490398	1.4165e-05	-0.0989885	0.411472	-0.438165	0.000132561	-0.033399	0.782159	-0.555911	4.83469e-07	0.0392889	0.744951	0.00821462	0.945793	-0.410667	0.000374811	0.461367	5.13331e-05	0.707846	5.1071e-12	-0.393277	0.000691796
NDUFA7	black	179.246	20.6121	158.634	-138.021	-0.141406	0.239484	-0.0708271	0.557241	0.803161	3.57143e-17	-0.00952134	0.937187	0.592323	5.29282e-08	-0.478077	2.48164e-05	-0.0121182	0.920106	-0.438573	0.00013044	0.183315	0.125962	-0.688289	3.29597e-11	0.229923	0.0537424	0.182001	0.128745	-0.413447	0.000338772	0.482792	2.00751e-05	0.797274	8.88156e-17	-0.49353	1.22407e-05
MFSD3	black	11.7226	3.06217	8.66042	-5.59825	-0.140192	0.243583	-0.236513	0.0470564	0.656843	4.95982e-10	-0.203351	0.0889674	0.292836	0.0132022	-0.110779	0.357726	0.0594869	0.622164	-0.124705	0.300115	0.245396	0.0391417	-0.309223	0.0086915	-0.0885057	0.462969	0.323586	0.00591115	-0.220583	0.0645285	-0.00343794	0.9773	0.394241	0.00066926	-0.257952	0.0298663
TRAPPC2L	black	144.204	15.123	129.081	-113.958	-0.139468	0.246048	-0.0560632	0.642378	0.750419	4.93418e-14	-0.0808763	0.502552	0.518217	3.6769e-06	-0.37805	0.00115201	0.106529	0.376578	-0.364158	0.0017967	0.0318027	0.792331	-0.698561	1.26097e-11	0.152267	0.204921	0.0583568	0.628806	-0.419746	0.000268538	0.459706	5.50679e-05	0.795877	1.09751e-16	-0.478067	2.48271e-05
ARFIP2	black	12.5415	2.17089	10.3706	-8.19971	-0.137414	0.253143	-0.131968	0.272618	0.573824	1.68377e-07	0.0867023	0.472169	0.453737	7.0662e-05	-0.156821	0.191539	-0.00325198	0.978527	-0.382593	0.000991951	0.247004	0.0378347	-0.498916	9.49057e-06	0.0885478	0.462755	-0.00594426	0.960761	0.0315403	0.794007	0.135089	0.26134	0.388488	0.000814298	-0.507944	6.13472e-06
POLR2L	black	47.0359	6.5606	40.4753	-33.9147	-0.131784	0.273295	-0.144293	0.229927	0.666396	2.25255e-10	0.189828	0.112834	0.694513	1.85025e-11	-0.602648	2.68663e-08	-0.340605	0.00365504	-0.611274	1.4963e-08	0.121311	0.313564	-0.569202	2.22376e-07	0.206212	0.0844677	0.0811038	0.501347	-0.0189263	0.875514	0.378463	0.00113656	0.460515	5.32186e-05	-0.458975	5.67888e-05
MTCH2	black	5.96293	0.619141	5.34379	-4.72465	-0.129835	0.280513	-0.14889	0.215262	0.388985	0.000800717	-0.0651921	0.589098	0.125015	0.298907	0.166992	0.163947	0.225669	0.0584572	-0.117679	0.328382	0.409907	0.000385249	-0.324817	0.00571428	-0.0192825	0.87319	0.472995	3.10808e-05	-0.097777	0.417247	-0.136658	0.255789	0.261307	0.0277271	-0.441327	0.000116945
EIF2B5	black	3.52038	0.478912	3.04147	-2.56256	-0.127035	0.291107	-0.21837	0.0673245	0.364	0.00180559	-0.101104	0.4015	0.1983	0.0973678	0.262641	0.0269134	0.243996	0.0403096	-0.0349739	0.772158	0.177455	0.13874	-0.260704	0.0281017	0.00886177	0.94153	0.243985	0.0403194	0.165952	0.166626	-0.125374	0.297512	0.131828	0.273134	-0.323492	0.00592645
BAG1	black	3.16092	0.5551	2.60582	-2.05072	-0.124989	0.299007	-0.161628	0.17811	0.3927	0.00070562	-0.228077	0.055749	-0.0577653	0.632295	0.219429	0.0659737	0.200307	0.093958	0.0194724	0.871952	0.227924	0.0559181	-0.0430654	0.721391	-0.305617	0.00954753	0.374122	0.00130886	-0.168077	0.161187	-0.204901	0.0865072	0.209791	0.0790964	-0.246874	0.0379389
RP11-50D16.3	black	8.43181	0.771261	7.66055	-6.88928	0.124229	0.30198	0.208661	0.0807631	-0.436144	0.000143522	-0.00523362	0.965449	-0.377535	0.00117156	0.5235	2.80743e-06	0.533661	1.64942e-06	0.514565	4.41912e-06	0.200999	0.0928047	0.124999	0.298968	0.0457125	0.705028	0.144794	0.228295	-0.0578677	0.63169	-0.140463	0.242663	-0.0927276	0.441818	0.146448	0.222969
SFXN4	black	18.3564	2.63545	15.721	-13.0855	-0.123962	0.303028	-0.203499	0.0887293	0.525253	2.5645e-06	-0.448141	8.88983e-05	-0.128508	0.285499	0.38404	0.000945356	0.397656	0.000594721	0.0295181	0.80695	0.118984	0.323009	-0.147127	0.220808	-0.129495	0.281787	0.111886	0.352912	-0.285673	0.0157373	-0.241322	0.0426227	0.310214	0.00846827	-0.482311	2.0517e-05
SF3B5	black	178.286	20.1948	158.091	-137.896	-0.123201	0.306029	-0.0130232	0.914161	0.765546	7.53491e-15	-0.0936003	0.437514	0.499795	9.10067e-06	-0.347423	0.0029922	0.123465	0.304987	-0.292228	0.0134026	0.00601371	0.960303	-0.669493	1.7332e-10	0.227517	0.0563689	0.0219617	0.855748	-0.454005	6.98828e-05	0.444934	0.000101219	0.830581	3.29106e-19	-0.430517	0.000178586
C11orf10	black	163.259	16.4856	146.773	-130.287	-0.123166	0.306167	-0.000919992	0.993925	0.702737	8.43424e-12	0.00622996	0.958877	0.563504	3.11521e-07	-0.548001	7.55502e-07	-0.0674893	0.576012	-0.423118	0.000236688	-0.00998288	0.934149	-0.645543	1.21738e-09	0.248765	0.0364448	-0.063145	0.600871	-0.433398	0.000159752	0.591521	5.57351e-08	0.782021	8.23619e-16	-0.398736	0.000572755
DHX30	black	10.7418	2.41509	8.32672	-5.91163	-0.122346	0.309424	-0.18919	0.114072	0.57982	1.16624e-07	-0.3635	0.00183401	-0.0387953	0.748048	0.11706	0.33095	0.183231	0.126139	-0.0713114	0.554542	0.132504	0.270657	-0.104319	0.386618	-0.265136	0.0254449	0.0947057	0.432097	-0.308723	0.00880591	-0.100721	0.403295	0.337368	0.0040132	-0.31024	0.0084624
RPL29 /// LOC283412 /// LOC284064 /// LOC401911 /// LOC643433	black	110.164	18.0427	92.1216	-74.0788	-0.122219	0.30993	-0.0920733	0.44506	0.800439	5.46268e-17	-0.132814	0.269531	0.450516	8.06832e-05	-0.472387	3.19215e-05	-0.101209	0.401008	-0.474734	2.87883e-05	-0.0142729	0.905959	-0.540381	1.14913e-06	0.05645	0.64008	0.000171134	0.99887	-0.426501	0.000208254	0.471573	3.30796e-05	0.690763	2.62453e-11	-0.466842	4.06242e-05
NDUFA3	black	41.9266	5.40183	36.5248	-31.123	-0.121077	0.314505	-0.137162	0.254022	0.630075	3.92446e-09	0.261457	0.0276347	0.687586	3.51488e-11	-0.603406	2.55369e-08	-0.483597	1.93551e-05	-0.766861	6.35685e-15	0.0845516	0.483269	-0.54907	7.11759e-07	0.16457	0.170236	0.0983	0.414748	0.128885	0.284078	0.301145	0.0107108	0.307679	0.00904935	-0.594228	4.67864e-08
RPL36A /// LOC644889	black	78.3381	8.1773	70.1608	-61.9835	0.119894	0.319291	0.240382	0.0434607	0.548465	7.36219e-07	0.130308	0.27875	0.377323	0.00117971	-0.410191	0.000381312	-0.0120989	0.920232	-0.357129	0.00223334	0.0696673	0.563731	-0.498889	9.50258e-06	0.0953826	0.428799	-0.033985	0.778433	-0.411684	0.000361232	0.583815	9.09306e-08	0.665379	2.45335e-10	-0.392033	0.000721901
CRYM	black	1.37563	0.233714	1.14192	-0.908204	-0.117685	0.328355	-0.122455	0.30899	0.32536	0.00562924	0.106406	0.377134	0.173069	0.148926	-0.00318401	0.978976	0.0238744	0.843337	-0.0513866	0.670409	0.443026	0.000109279	-0.104394	0.386273	0.0775103	0.520556	0.318234	0.0068389	-0.0307684	0.798941	-0.0845631	0.483208	0.151999	0.205727	-0.167377	0.162964
C14orf153	black	95.5874	10.3228	85.2646	-74.9418	-0.116271	0.334241	-0.079788	0.508338	0.690881	2.59595e-11	-0.318528	0.0067847	0.241622	0.0423576	-0.246682	0.0380934	0.16711	0.163645	-0.0564854	0.63987	0.0114249	0.924663	-0.37843	0.00113779	0.0381188	0.7523	0.0364443	0.762854	-0.620968	7.58827e-09	0.314472	0.00756522	0.743275	1.14478e-13	-0.137879	0.251526
CLTB	black	27.1185	3.78438	23.3341	-19.5497	-0.112903	0.348526	-0.0886035	0.462472	0.587178	7.35563e-08	0.389045	0.000799089	0.645803	1.19303e-09	-0.458423	5.81224e-05	-0.357749	0.00219131	-0.602058	2.79461e-08	0.412986	0.000344509	-0.512456	4.90961e-06	0.197662	0.098471	0.313043	0.00785837	0.152442	0.204395	0.251294	0.0345231	0.294954	0.0125236	-0.535563	1.49024e-06
MEA1	black	42.2163	7.12026	35.0961	-27.9758	-0.111231	0.355756	-0.0646268	0.592339	0.687667	3.48897e-11	0.10118	0.401141	0.478147	2.47389e-05	-0.400396	0.000540443	-0.237071	0.0465228	-0.647224	1.0677e-09	0.163399	0.173339	-0.536263	1.43537e-06	0.152878	0.203086	0.0898087	0.456383	-0.130186	0.279204	0.29797	0.0116097	0.457749	5.97884e-05	-0.688053	3.36805e-11
N4BP2	black	14.8137	2.03813	12.7756	-10.7375	0.110827	0.357516	0.10709	0.374059	-0.575281	1.54102e-07	-0.216114	0.0702735	-0.480344	2.24197e-05	0.385756	0.000892686	0.307426	0.00910935	0.639858	1.8862e-09	-0.295635	0.0123119	0.416636	0.00030135	-0.161848	0.177511	-0.184104	0.124313	-0.0529713	0.660857	-0.232474	0.0510675	-0.280008	0.0180286	0.619689	8.31033e-09
ENDOG	black	2.56155	0.783434	1.77812	-0.994687	-0.109862	0.361745	-0.335646	0.00421621	0.47596	2.72668e-05	-0.24079	0.0430955	0.276536	0.0195697	-0.0817621	0.497869	-0.185609	0.121211	-0.310605	0.00838146	-0.0281121	0.81598	-0.216194	0.0701678	-0.26094	0.0279546	0.0536135	0.657002	0.177584	0.138449	-0.185166	0.122119	0.031257	0.795817	-0.268469	0.02359
HSPA5	black	6.474	1.07722	5.39678	-4.31956	0.109021	0.365452	0.172949	0.149211	-0.459314	5.59837e-05	0.264572	0.0257711	-0.0622478	0.606064	0.151091	0.20848	0.04993	0.679234	0.116165	0.334686	-0.0792587	0.511164	0.000677793	0.995524	-0.0558221	0.643811	-0.12261	0.308371	0.342514	0.0034574	-0.107708	0.371292	-0.27866	0.018614	0.103722	0.389356
FLJ12688	black	1.52184	0.380909	1.14093	-0.760021	-0.108363	0.368372	-0.171375	0.153005	0.408801	0.00040093	-0.0406339	0.736532	0.279028	0.0184525	-0.0337238	0.780093	0.044569	0.712081	-0.171577	0.152514	0.214793	0.0720479	-0.284246	0.0162892	0.12961	0.281356	0.182939	0.126755	0.0482737	0.689323	0.0523262	0.664739	0.227597	0.0562802	-0.230632	0.052988
EIF3S12	black	160.491	17.8859	142.605	-124.719	-0.108072	0.369668	-0.0294942	0.807103	0.768979	4.82278e-15	0.09958	0.408669	0.663196	2.94357e-10	-0.509241	5.75605e-06	-0.0533362	0.658666	-0.512785	4.8298e-06	0.128655	0.284944	-0.742268	1.28621e-13	0.256733	0.0306769	0.0681572	0.572233	-0.282526	0.0169769	0.580811	1.09674e-07	0.758247	1.89803e-14	-0.530214	1.9794e-06
C1orf86	black	32.3504	7.2777	25.0727	-17.795	-0.10653	0.376574	-0.179365	0.134472	0.735353	2.82027e-13	0.020746	0.863654	0.582272	1.00145e-07	-0.473967	2.97795e-05	-0.255621	0.0314323	-0.558911	4.06921e-07	0.0897274	0.456792	-0.491541	1.34324e-05	0.0659709	0.584647	0.101339	0.400397	-0.0589335	0.625413	0.326954	0.00538604	0.440574	0.000120505	-0.457306	6.09081e-05
LOC144871	black	7.40863	1.09022	6.31841	-5.22819	0.105031	0.383366	0.113516	0.345897	-0.473058	3.09946e-05	0.0449429	0.709772	-0.258428	0.0295545	0.400303	0.000542214	0.26757	0.0240787	0.384234	0.000939269	-0.0432264	0.720392	0.178083	0.137327	-0.163637	0.172703	-0.0451839	0.708286	0.198001	0.097883	-0.225208	0.0589866	-0.274587	0.020483	0.258233	0.0296819
SSR4	black	114.712	12.1324	102.579	-90.4469	-0.104665	0.385033	-0.00781667	0.948416	0.684957	4.46365e-11	-0.113637	0.34538	0.438224	0.000132251	-0.335487	0.00423534	0.138403	0.249709	-0.286133	0.0155626	-0.0633555	0.599656	-0.622257	6.92097e-09	0.210549	0.0779946	-0.0143562	0.905413	-0.46621	4.17444e-05	0.507988	6.12133e-06	0.767239	6.05251e-15	-0.424699	0.000222987
ANKRD9	black	2.70153	0.42338	2.27815	-1.85477	-0.102648	0.394311	-0.107664	0.371487	0.388814	0.000805365	0.215314	0.0713443	0.326137	0.00550945	-0.22816	0.0556573	-0.155199	0.196232	-0.350582	0.00272314	0.416447	0.000303454	-0.253742	0.032745	0.122827	0.30751	0.480968	2.17993e-05	0.0415813	0.730621	0.150438	0.210478	0.209805	0.079076	-0.349794	0.00278813
HAMP	black	0.830885	0.265061	0.565825	-0.300764	-0.100477	0.404438	-0.220047	0.0651959	0.327628	0.00528602	-0.325158	0.00566073	0.0379689	0.753243	0.0201626	0.867453	0.0264522	0.826672	-0.101811	0.398195	-0.297431	0.0117688	-0.105613	0.380721	-0.167028	0.163855	-0.18119	0.130487	-0.0693809	0.565339	-0.060511	0.616171	0.114937	0.339856	-0.155832	0.19439
ATP5G1	black	89.3885	9.21976	80.1687	-70.9489	-0.0981407	0.415508	-0.0405362	0.737143	0.700174	1.08041e-11	0.00127908	0.991553	0.435137	0.000149286	-0.353289	0.00251006	0.057033	0.636625	-0.283591	0.0165484	0.274926	0.0203218	-0.536426	1.42286e-06	0.25565	0.0314129	0.240539	0.0433201	-0.44049	0.000120907	0.357544	0.00220514	0.718824	1.67501e-12	-0.407539	0.000419514
NDUFS6	black	31.6762	6.15209	25.5241	-19.372	-0.0973354	0.419364	-0.107611	0.371723	0.724416	9.29985e-13	0.0143234	0.905628	0.383982	0.000947174	-0.160921	0.180039	0.0190254	0.874867	-0.389954	0.000774853	0.378361	0.00114036	-0.436624	0.000140842	0.146778	0.221915	0.315262	0.00740742	-0.184859	0.122749	0.149239	0.214179	0.4851	1.8075e-05	-0.617172	9.92647e-09
ABCA1	black	4.47566	0.664031	3.81163	-3.14759	0.0964891	0.423438	0.257237	0.0303393	-0.416247	0.000305701	0.0483319	0.688967	-0.230426	0.0532063	0.345963	0.0031243	0.265146	0.0254394	0.117152	0.330564	-0.237121	0.0464758	0.0372841	0.757555	0.172709	0.149787	-0.234858	0.0486677	0.196947	0.0997195	-0.0724574	0.54818	-0.19961	0.0951307	-0.137472	0.25294
EDD1 /// LOC642104	black	1.54778	0.154841	1.39294	-1.23809	0.09048	0.45301	0.127544	0.289161	-0.308423	0.00887544	0.0906509	0.452153	-0.0497998	0.680026	0.170966	0.154004	0.0791314	0.511845	0.207453	0.0825743	0.0501334	0.677999	0.0839215	0.486546	-0.0807656	0.503139	-0.00498394	0.967096	0.265213	0.0254009	-0.0672301	0.577482	-0.197666	0.0984642	0.268373	0.0236422
FMO4	black	2.44426	0.315336	2.12893	-1.81359	0.088222	0.464409	0.0154013	0.898562	0.357998	0.00217466	0.069484	0.564759	0.297463	0.0117593	-0.277297	0.0192227	-0.162993	0.174423	-0.366363	0.0016765	0.149787	0.21248	-0.340663	0.00364886	0.0336115	0.780807	0.108737	0.366712	-0.0860874	0.475328	0.145951	0.22456	0.245916	0.0387144	-0.371631	0.00141808
RPS15	black	188.779	22.0037	166.775	-144.771	-0.0880984	0.465038	0.0270326	0.82293	0.753365	3.45823e-14	0.0022527	0.985125	0.54956	6.92522e-07	-0.510345	5.45109e-06	-0.0364322	0.762931	-0.398403	0.00057945	0.0596076	0.621457	-0.637026	2.33803e-09	0.219285	0.0661562	0.0345719	0.774707	-0.457273	6.09933e-05	0.563763	3.06819e-07	0.804233	3.01548e-17	-0.402102	0.000508989
C12orf52	black	1.41144	0.312921	1.09852	-0.785595	-0.0879323	0.465883	-0.212922	0.0746231	0.382141	0.00100692	-0.351674	0.00263531	0.0237457	0.844171	0.00409399	0.972969	0.0225476	0.851942	-0.137601	0.252491	-0.0808579	0.50265	-0.148483	0.216534	-0.242216	0.041837	0.0112897	0.925552	-0.136162	0.257532	-0.211606	0.0764787	0.182291	0.128128	-0.241915	0.0421006
ZNF217	black	9.66027	2.06926	7.59101	-5.52175	0.0868509	0.471407	0.200371	0.0938511	-0.562143	3.37326e-07	-0.172146	0.151138	-0.420212	0.000263919	0.279694	0.0181634	0.246304	0.0383991	0.456626	6.26652e-05	-0.525292	2.55928e-06	0.320385	0.00645169	0.0766982	0.524948	-0.48045	2.2313e-05	-0.0874028	0.468584	0.0284679	0.813693	-0.19762	0.098544	0.46065	5.29168e-05
ZMAT2	black	1.16356	0.221487	0.942072	-0.720585	0.0817211	0.498085	0.0695117	0.564604	0.310182	0.00847537	-0.120772	0.315735	-0.00977888	0.935492	0.125376	0.297503	0.0938354	0.436359	0.00223526	0.98524	0.0614054	0.610957	0.0224209	0.852765	0.0954915	0.42827	-0.0243191	0.840457	-0.10574	0.380143	-0.0490568	0.684546	0.145023	0.227553	-0.219564	0.0658036
LOC347544	black	159.559	15.235	144.324	-129.089	-0.075097	0.533661	0.0626328	0.603834	0.685501	4.24891e-11	-0.0729156	0.545646	0.418178	0.000284652	-0.34806	0.00293609	0.132639	0.270168	-0.336003	0.00417335	0.0212135	0.860612	-0.651897	7.38167e-10	0.169178	0.158421	-0.0592915	0.623311	-0.500578	8.76589e-06	0.506655	6.53386e-06	0.820285	2.09904e-18	-0.472231	3.21397e-05
C1orf151	black	192.067	17.8521	174.215	-156.363	-0.0744362	0.537278	0.0343409	0.776173	0.74121	1.45267e-13	-0.0428433	0.72277	0.518544	3.61644e-06	-0.42566	0.000215017	0.0757003	0.53037	-0.351814	0.00262423	0.00971966	0.935881	-0.678861	7.69445e-11	0.31676	0.0071159	0.0163545	0.892321	-0.480776	2.19884e-05	0.532621	1.74307e-06	0.840874	4.54037e-20	-0.448552	8.74245e-05
OSBPL11	black	3.33383	0.546544	2.78728	-2.24074	0.0739755	0.539806	0.238579	0.0451075	-0.428264	0.000194716	0.115099	0.339168	-0.381785	0.00101883	0.380555	0.00106107	0.344059	0.00330449	0.45706	6.15391e-05	0.218735	0.066856	0.288675	0.0146277	0.0234927	0.845811	0.181236	0.130388	-0.0524561	0.663957	-0.0955698	0.427889	-0.141312	0.2398	0.263984	0.0261144
C9	black	4.84454	0.560268	4.28427	-3.724	0.0726245	0.547255	0.145229	0.226887	-0.369928	0.00149736	-0.19202	0.108661	-0.237317	0.0462901	0.353338	0.00250631	0.326895	0.00539485	0.371584	0.0014202	-0.458924	5.69113e-05	0.1005	0.404329	0.206549	0.0839509	-0.288511	0.0146867	0.049969	0.678998	-0.0493394	0.682825	-0.107437	0.372502	0.206125	0.084602
CHD1	black	18.1297	2.94088	15.1888	-12.2479	0.0704234	0.559496	0.177825	0.137906	-0.622749	6.68139e-09	-0.148949	0.21508	-0.514928	4.33953e-06	0.406947	0.000428511	0.275732	0.019942	0.548135	7.49907e-07	-0.215421	0.0712007	0.494225	1.18483e-05	-0.123481	0.304925	-0.238223	0.0454383	0.0192804	0.873203	-0.169916	0.156584	-0.344944	0.00321966	0.556484	4.6786e-07
C1orf69	black	5.23749	1.16992	4.06756	-2.89764	-0.0698305	0.562815	-0.207019	0.0832333	0.544233	9.30827e-07	-0.110585	0.358572	0.279037	0.0184486	-0.0170702	0.887638	0.00521851	0.965549	-0.252926	0.0333288	0.169911	0.156598	-0.350857	0.0027008	-0.0406496	0.736434	0.453869	7.02756e-05	-0.00722	0.952349	-0.147211	0.220541	0.233876	0.0496445	-0.474627	2.89239e-05
PHPT1	black	137.484	13.5892	123.895	-110.305	-0.069658	0.563783	0.0260263	0.82942	0.705871	6.20821e-12	0.0318585	0.791976	0.508603	5.93944e-06	-0.437436	0.00013642	0.0509846	0.67284	-0.318268	0.00683252	0.173594	0.147678	-0.613002	1.328e-08	0.295276	0.0124234	0.153016	0.202676	-0.474052	2.96678e-05	0.492754	1.26931e-05	0.777218	1.601e-15	-0.396335	0.000622615
FGA	black	5.0869	0.414575	4.67232	-4.25775	0.0594395	0.622443	0.0909036	0.450889	-0.303832	0.00999798	0.100906	0.402428	0.0953098	0.429153	-0.0144314	0.90492	-0.123205	0.306014	-0.0432632	0.720164	-0.429674	0.00018447	-0.0422773	0.726288	0.260393	0.0282964	-0.308514	0.00885421	0.364192	0.00179478	-0.0376283	0.755387	-0.220916	0.0641152	0.0353077	0.770043
SNUPN	black	3.7519	0.704322	3.04758	-2.34326	-0.0585943	0.627408	-0.167519	0.162602	0.486033	1.7321e-05	0.00586383	0.961292	0.377668	0.0011665	-0.270878	0.0223222	-0.178332	0.136768	-0.417263	0.000294457	0.130056	0.279688	-0.345272	0.00318863	0.0755928	0.530956	0.0302055	0.802545	0.0398947	0.741155	0.0942672	0.434241	0.261495	0.0276114	-0.35683	0.00225388
C16orf42	black	7.17383	1.90096	5.27287	-3.37192	-0.0574005	0.63445	-0.167375	0.162968	0.508063	6.0989e-06	-0.331277	0.00477248	-0.104715	0.384807	0.260829	0.0280235	0.193609	0.105713	-0.0592576	0.62351	0.150557	0.210111	-0.00382359	0.974754	-0.0769656	0.5235	0.0640724	0.595525	-0.155339	0.195824	-0.271143	0.0221864	0.154284	0.198913	-0.417301	0.000294036
GUK1	black	157.675	14.7838	142.891	-128.107	-0.0541908	0.653543	0.00105507	0.993033	0.724025	9.69492e-13	-0.203269	0.089099	0.34001	0.00371873	-0.280905	0.0176477	0.185164	0.122122	-0.194936	0.103297	-0.00662072	0.9563	-0.558014	4.28508e-07	0.237686	0.0459413	-0.0207181	0.863836	-0.598062	3.64146e-08	0.406633	0.000433353	0.829856	3.76522e-19	-0.377809	0.00116114
ATP6V0E2L	black	0.938556	0.278434	0.660122	-0.381688	-0.0496482	0.680947	-0.210646	0.0778548	0.324119	0.00582521	-0.0634931	0.598862	0.0787021	0.514145	0.0428405	0.722787	-0.0456742	0.705264	-0.0905758	0.45253	0.344247	0.00328632	-0.0328422	0.785703	-0.0149894	0.901261	0.245786	0.0388214	0.0228259	0.850136	-0.131169	0.275558	0.0164688	0.891573	-0.202904	0.0896858
LOC57149	black	5.05486	0.630821	4.42404	-3.79322	-0.0402856	0.73871	-0.174341	0.145916	0.403143	0.000490608	-0.420808	0.000258113	-0.0953721	0.42885	0.227793	0.0560622	0.275255	0.0201662	0.089241	0.459246	-0.0139845	0.907851	-0.0810988	0.501374	-0.18981	0.112869	-0.0647748	0.59149	-0.279266	0.018349	-0.163881	0.172057	0.269621	0.0229763	-0.174365	0.14586
LCMT1	black	8.27136	1.0527	7.21866	-6.16596	-0.026663	0.825312	-0.0252021	0.834744	0.478912	2.39077e-05	0.208363	0.081206	0.382152	0.00100654	-0.203435	0.0888314	-0.0669752	0.578929	-0.416573	0.000302044	0.350455	0.00273351	-0.412286	0.000353409	0.277404	0.0191743	0.130199	0.279158	-0.0444429	0.71286	0.217778	0.0680876	0.322908	0.00602216	-0.559098	4.02563e-07
ETS2	black	1.8644	0.38759	1.47681	-1.08922	-0.0223179	0.853434	0.174783	0.144881	-0.329501	0.00501659	-0.00622482	0.958911	-0.0863558	0.473948	-0.0671098	0.578165	0.0205249	0.865094	0.075553	0.531172	-0.495627	1.10915e-05	0.0171722	0.886971	0.39987	0.000550502	-0.337885	0.00395405	-0.0846839	0.482582	0.172418	0.150483	0.00565195	0.962689	0.113967	0.343972
MEF2B	black	11.9126	1.39316	10.5195	-9.12629	0.0216714	0.857634	-0.0491143	0.684196	0.520905	3.20714e-06	-0.103933	0.388383	0.0939172	0.435957	0.0968605	0.421647	0.180723	0.131498	-0.205835	0.0850502	0.39559	0.000638849	-0.306453	0.00934275	-0.0483401	0.688917	0.270334	0.0226032	-0.216023	0.0703943	-0.0701858	0.560825	0.35319	0.00251759	-0.57996	1.15614e-07
LOC284184	black	1.69468	0.632732	1.06195	-0.429213	0.0207541	0.863601	-0.171347	0.153072	0.459219	5.62095e-05	-0.21755	0.0683843	0.0470731	0.696669	0.00222555	0.985304	-0.0672987	0.577093	-0.205653	0.0853322	0.109412	0.363725	-0.0842406	0.484885	-0.235344	0.0481898	0.0606289	0.615483	-0.0729473	0.545471	-0.210127	0.0786074	0.125253	0.29798	-0.291513	0.0136419
FAM91A2 /// FLJ39739 /// LOC440685 /// LOC644642 /// LOC644677 /// LOC645052 /// LOC653496	black	1.59024	0.253345	1.33689	-1.08355	-0.0186901	0.877055	-0.044445	0.712847	0.387253	0.000848925	-0.178162	0.137148	0.0795715	0.509493	-0.040678	0.736257	0.095166	0.429853	-0.147621	0.219243	0.0250711	0.835592	-0.154839	0.197284	-0.000211805	0.998601	-0.0609641	0.613527	-0.23493	0.0485965	0.116751	0.332236	0.283333	0.0166514	-0.247733	0.0372541
ZNF593	black	10.1941	1.7689	8.42521	-6.65631	0.0178277	0.882687	-0.169911	0.156598	0.465712	4.26477e-05	-0.471864	3.26607e-05	-0.224727	0.0595453	0.337351	0.00401522	0.28899	0.0145153	0.1003	0.405274	0.120612	0.316382	0.0409481	0.73457	-0.187576	0.117248	-0.0232714	0.847246	-0.294882	0.0125461	-0.333534	0.00447755	0.19327	0.106337	-0.276948	0.0193812
C19orf48	black	3.16676	0.814136	2.35263	-1.53849	0.017758	0.883142	-0.0950035	0.430644	0.488538	1.54377e-05	0.0517105	0.668452	0.275591	0.0200079	-0.092437	0.443256	-0.0737355	0.541126	-0.337256	0.00402611	0.230764	0.052848	-0.322995	0.00600781	-0.0238028	0.843801	0.114129	0.343283	0.0305613	0.800266	0.00508584	0.966424	0.235282	0.0482505	-0.434502	0.000153033
C10orf10	black	4.60676	0.729831	3.87693	-3.1471	0.0147364	0.90292	0.122078	0.310493	-0.368914	0.0015465	-0.0516303	0.668936	-0.112237	0.351395	0.0418694	0.728826	-0.00645482	0.957394	0.0641205	0.595248	-0.62261	6.74822e-09	0.0223506	0.853221	0.105021	0.383413	-0.421018	0.000256091	0.144689	0.228636	0.0788823	0.513179	-0.186085	0.120244	0.14018	0.243623
KRTCAP2	black	64.5118	9.45266	55.0591	-45.6065	-0.0142436	0.906151	0.0244204	0.839801	0.688884	3.12088e-11	0.192923	0.106977	0.603145	2.5987e-08	-0.472164	3.22341e-05	-0.170967	0.154	-0.583848	9.07415e-08	0.169204	0.158355	-0.634293	2.87057e-09	0.295838	0.0122496	0.0543439	0.652627	-0.149313	0.213947	0.439894	0.0001238	0.552774	5.77893e-07	-0.629018	4.24122e-09
C2orf17	black	7.77895	0.635431	7.14352	-6.50809	-0.00526363	0.965251	-0.10945	0.36356	0.333035	0.00454133	-0.439412	0.000126188	-0.160411	0.181442	0.406495	0.000435491	0.452981	7.2904e-05	0.149068	0.21471	-0.0202499	0.866885	-0.073121	0.544512	0.0941228	0.434949	-0.0204574	0.865533	-0.225356	0.0588167	-0.170306	0.155622	0.218775	0.0668056	-0.30849	0.00885976
RPL26 /// LOC400055	black	142.077	12.2183	129.859	-117.641	-0.00277706	0.981663	0.139273	0.246716	0.62686	4.96522e-09	-0.0987999	0.412368	0.331432	0.00475174	-0.294486	0.012671	0.188568	0.115289	-0.290233	0.0140791	-0.0344552	0.775448	-0.614058	1.23413e-08	0.150815	0.209325	-0.089372	0.458584	-0.550679	6.50358e-07	0.516851	3.93967e-06	0.805449	2.48609e-17	-0.484042	1.89674e-05
RBMS3	blue	55.6573	16.0954	39.5619	-23.4665	0.555977	4.81653e-07	0.522621	2.93732e-06	-0.606099	2.13027e-08	-0.0173044	0.886107	-0.749764	5.33594e-14	0.652262	7.17007e-10	0.393625	0.00068358	0.691974	2.34561e-11	0.0578463	0.631817	0.698667	1.24828e-11	-0.120905	0.3152	-0.119897	0.31928	-0.0630326	0.601521	-0.316291	0.00720598	-0.41196	0.000357623	0.450888	7.94624e-05
PRODH2	blue	24.4799	10.6173	13.8627	-3.24538	-0.554988	5.09605e-07	-0.63137	3.56709e-09	0.597514	3.77511e-08	-0.0182265	0.880082	0.678823	7.72032e-11	-0.46547	4.30929e-05	-0.43485	0.000150969	-0.554211	5.32652e-07	0.0440953	0.71501	-0.444125	0.000104567	-0.161828	0.177566	0.19348	0.105949	0.316483	0.00716896	0.0456458	0.705439	0.113448	0.346187	-0.266086	0.0249042
LOC123876 /// ACSM2 /// LOC647786	blue	37.0284	15.2793	21.7491	-6.46974	-0.549572	6.92033e-07	-0.592755	5.14733e-08	0.45178	7.66028e-05	-0.0671104	0.578161	0.71312	3.00866e-12	-0.624697	5.80784e-09	-0.488523	1.54486e-05	-0.432091	0.000168055	-0.250954	0.0347767	-0.411019	0.000370059	-0.109478	0.363433	0.0925501	0.442696	0.248918	0.0363258	0.183488	0.125598	0.153007	0.202702	0.0570393	0.636588
ACSM3	blue	27.8368	7.59037	20.2465	-12.6561	-0.548548	7.32812e-07	-0.58131	1.06324e-07	0.509934	5.56289e-06	-0.284075	0.0163567	0.570747	2.02726e-07	-0.549072	7.11678e-07	-0.361618	0.00194472	-0.321796	0.00620823	-0.385251	0.000907884	-0.393188	0.000693923	-0.145348	0.226503	-0.052315	0.664806	0.0167017	0.890049	0.233198	0.0503288	0.287496	0.0150551	0.111965	0.352571
PCDH9	blue	23.7694	8.88313	14.8863	-6.00317	0.54823	7.45955e-07	0.577926	1.31069e-07	-0.588691	6.68094e-08	0.126786	0.29206	-0.659382	4.03247e-10	0.508536	5.9591e-06	0.375384	0.00125648	0.523766	2.76929e-06	0.149748	0.212602	0.533748	1.64175e-06	-0.0682852	0.57151	-0.0515156	0.669629	-0.149084	0.214659	-0.205719	0.0852301	-0.265873	0.0250244	0.262511	0.0269915
HAGH	blue	29.2339	6.87694	22.3569	-15.48	-0.533108	1.69862e-06	-0.685623	4.20247e-11	0.703241	8.03056e-12	-0.191629	0.109398	0.584016	8.97942e-08	-0.520001	3.35841e-06	-0.512003	5.0213e-06	-0.615078	1.1495e-08	-0.0821839	0.495646	-0.351256	0.0026686	-0.152682	0.203674	0.220203	0.0650015	0.140636	0.242077	0.0207987	0.863311	0.135794	0.258833	-0.326769	0.0054138
CEP170	blue	42.5078	14.3458	28.1621	-13.8163	0.519791	3.39456e-06	0.632072	3.3865e-09	-0.633233	3.10658e-09	0.0788393	0.513409	-0.732687	3.79238e-13	0.644497	1.3205e-09	0.541966	1.05408e-06	0.608783	1.77504e-08	0.168012	0.161351	0.489396	1.48383e-05	0.00309807	0.979543	-0.205472	0.0856143	-0.178548	0.136285	-0.111672	0.353838	-0.224905	0.0593384	0.252896	0.033351
ACOX2	blue	32.6106	11.9947	20.6159	-8.62115	-0.518629	3.60105e-06	-0.593282	4.97472e-08	0.569388	2.19908e-07	-0.170588	0.15493	0.679987	6.96519e-11	-0.544531	9.1568e-07	-0.354494	0.00242006	-0.419612	0.000269882	-0.149472	0.213455	-0.530989	1.9002e-06	-0.0651667	0.589244	0.158527	0.186692	0.0861013	0.475256	0.15736	0.189999	0.33544	0.00424106	-0.090521	0.452804
MOGAT2	blue	18.6439	7.05327	11.5907	-4.5374	-0.516473	4.01551e-06	-0.554655	5.19376e-07	0.539119	1.23058e-06	0.00039627	0.997383	0.620864	7.6448e-09	-0.450051	8.22337e-05	-0.526532	2.39981e-06	-0.6035	2.53757e-08	0.0112862	0.925575	-0.341914	0.00351847	0.00837596	0.944731	0.193081	0.106685	0.372458	0.00138093	-0.0268361	0.824196	0.0303117	0.801865	-0.312313	0.00801196
MRPL37	blue	49.5581	18.3355	31.2226	-12.8872	-0.514763	4.37568e-06	-0.505721	6.83826e-06	0.698727	1.24111e-11	-0.113323	0.346725	0.741479	1.40853e-13	-0.559867	3.85038e-07	-0.376613	0.00120731	-0.496653	1.0567e-05	-0.218639	0.0669789	-0.531885	1.8123e-06	0.103543	0.390178	-0.0518118	0.667841	0.12015	0.318254	0.218326	0.0673801	0.380783	0.00105312	-0.214618	0.0722864
AMT	blue	17.5126	5.13825	12.3743	-7.23607	-0.508287	6.03236e-06	-0.689115	3.05547e-11	0.56263	3.27865e-07	-0.299433	0.0111877	0.50355	7.59806e-06	-0.346661	0.00306054	-0.392349	0.000714143	-0.480326	2.24377e-05	-0.259568	0.0288192	-0.353062	0.00252734	-0.298864	0.0113503	0.0833162	0.489706	0.272706	0.0213991	-0.109606	0.36287	0.0496055	0.681206	-0.222342	0.0623735
HAAO	blue	51.0659	20.2549	30.811	-10.5561	-0.504309	7.32366e-06	-0.554851	5.1361e-07	0.664576	2.62391e-10	-0.137436	0.253067	0.754597	2.97624e-14	-0.599327	3.34999e-08	-0.464187	4.55269e-05	-0.638688	2.06182e-09	-0.349345	0.00282581	-0.562227	3.35671e-07	0.00833081	0.945028	-0.071589	0.552997	0.22379	0.0606438	0.258792	0.0293181	0.26567	0.02514	-0.284406	0.0162265
PECI	blue	62.2626	22.1358	40.1268	-17.9909	-0.500745	8.6963e-06	-0.472992	3.10848e-05	0.585835	8.00791e-08	-0.022821	0.850168	0.77206	3.21046e-15	-0.672504	1.33932e-10	-0.408739	0.000401824	-0.454156	6.94463e-05	-0.191507	0.109628	-0.554123	5.35341e-07	0.0988693	0.412038	0.0676804	0.574929	0.0486529	0.687008	0.318173	0.00685019	0.418985	0.000276247	-0.0566297	0.639014
NUDC	blue	16.9939	7.191	9.80286	-2.61186	-0.498998	9.45351e-06	-0.440245	0.000122088	0.459193	5.62718e-05	0.191293	0.110032	0.647258	1.06488e-09	-0.51866	3.59539e-06	-0.472249	3.21146e-05	-0.585316	8.27472e-08	0.065166	0.589248	-0.430585	0.000178119	0.149866	0.212238	0.15014	0.211394	0.307104	0.00918612	0.19538	0.102499	0.122855	0.3074	-0.297865	0.0116408
BLVRB	blue	46.0858	11.6422	34.4436	-22.8014	-0.497878	9.97078e-06	-0.510203	5.48927e-06	0.714924	2.50393e-12	-0.135925	0.258372	0.664933	2.54665e-10	-0.584689	8.6074e-08	-0.355927	0.00231688	-0.529784	2.02459e-06	-0.153295	0.201843	-0.530332	1.9671e-06	0.0656172	0.586667	0.0348327	0.773054	-0.0378497	0.753993	0.317751	0.00692846	0.427697	0.000198974	-0.263479	0.0264122
ECHDC2	blue	28.9835	12.5751	16.4084	-3.83326	-0.496172	1.08103e-05	-0.593924	4.77209e-08	0.531313	1.86795e-06	0.000497566	0.996714	0.714787	2.53901e-12	-0.546187	8.35631e-07	-0.466061	4.20132e-05	-0.583688	9.16596e-08	-0.0145665	0.904034	-0.507018	6.41905e-06	-0.0433687	0.71951	0.277742	0.019022	0.275971	0.0198309	0.0987681	0.412519	0.169317	0.158074	-0.232175	0.0513759
PGM1	blue	22.4009	9.2739	13.127	-3.85306	-0.493863	1.2051e-05	-0.549061	7.12111e-07	0.501216	8.50199e-06	-0.169649	0.157247	0.622035	7.03169e-09	-0.490453	1.41293e-05	-0.41386	0.000333688	-0.365524	0.00172132	-0.279734	0.0181464	-0.385454	0.00090176	0.0352383	0.770483	-0.0362515	0.764073	0.180259	0.132509	0.0817253	0.498063	0.195187	0.102846	-0.00563295	0.962815
CLPTM1L	blue	14.581	6.59919	7.98178	-1.38259	-0.487044	1.65362e-05	-0.402629	0.000499618	0.476482	2.66427e-05	0.111112	0.356272	0.622705	6.70227e-09	-0.386302	0.000876477	-0.190711	0.111139	-0.316829	0.00710266	0.207441	0.0825927	-0.451939	7.61034e-05	0.152293	0.204841	0.23866	0.0450322	0.117394	0.329561	0.223441	0.0610564	0.323678	0.00589635	-0.100099	0.40622
GRHPR	blue	77.2334	21.6706	55.5628	-33.8922	-0.484682	1.84231e-05	-0.479386	2.34054e-05	0.715264	2.41816e-12	-0.0967993	0.421942	0.765114	7.96508e-15	-0.674377	1.13915e-10	-0.374721	0.00128377	-0.60743	1.94638e-08	-0.180082	0.132896	-0.657103	4.85631e-10	0.0622559	0.606017	0.0821984	0.49557	-0.0176384	0.883924	0.390921	0.000749792	0.488346	1.55752e-05	-0.309925	0.00853284
LOC374569	blue	19.1312	8.25272	10.8785	-2.62581	-0.483257	1.96564e-05	-0.529124	2.09602e-06	0.395793	0.000634392	-0.156249	0.193183	0.622777	6.66795e-09	-0.471185	3.36453e-05	-0.291187	0.013752	-0.335862	0.00419023	-0.351412	0.00265613	-0.448859	8.63376e-05	0.0745515	0.536646	-0.0263311	0.827453	0.189392	0.113678	0.202699	0.0900178	0.209775	0.0791198	0.0252801	0.834241
HMCN1	blue	24.3195	4.98085	19.3387	-14.3578	0.475378	2.798e-05	0.530603	1.9392e-06	-0.446076	9.66603e-05	0.145869	0.224824	-0.561315	3.53999e-07	0.648626	9.56451e-10	0.463074	4.7743e-05	0.443059	0.000109133	0.391438	0.000736709	0.36104	0.0019799	-0.0816999	0.498196	0.128784	0.284459	-0.0118815	0.921661	-0.31883	0.00672959	-0.237004	0.0465875	0.0316943	0.793023
KHK	blue	18.2914	6.85647	11.435	-4.57849	-0.469906	3.55755e-05	-0.58912	6.50089e-08	0.624163	6.03586e-09	-0.199566	0.0952047	0.573229	1.74552e-07	-0.363654	0.00182526	-0.265735	0.025103	-0.330573	0.00486798	-0.0566672	0.638792	-0.349474	0.00281494	-0.0195272	0.871594	0.211465	0.0766787	0.106174	0.378181	0.0398581	0.741385	0.236431	0.0471354	-0.135045	0.261496
SIRT3	blue	87.2377	24.1551	63.0826	-38.9275	-0.463756	4.63748e-05	-0.489224	1.49564e-05	0.739538	1.7587e-13	-0.181505	0.129809	0.771569	3.42712e-15	-0.573517	1.71539e-07	-0.251387	0.0344544	-0.566447	2.61936e-07	-0.229397	0.0543082	-0.741895	1.34266e-13	0.0612936	0.611608	0.0364315	0.762935	-0.0184937	0.878337	0.339937	0.0037265	0.542561	1.02033e-06	-0.380145	0.00107549
BPHL	blue	13.3783	3.89472	9.4836	-5.58888	-0.463272	4.73413e-05	-0.510475	5.41614e-06	0.60689	2.01905e-08	-0.169534	0.157533	0.520927	3.2035e-06	-0.3728	0.00136584	-0.199966	0.0945297	-0.284103	0.0163456	0.0280387	0.816452	-0.405061	0.000458351	-0.0684394	0.570639	0.238924	0.0447884	-0.0385011	0.749897	0.0524172	0.664191	0.328224	0.00519896	-0.0876897	0.46712
CNTN4	blue	36.1512	9.87397	26.2773	-16.4033	0.462639	4.86347e-05	0.471661	3.29526e-05	-0.44233	0.000112363	-0.0858417	0.476594	-0.696015	1.6061e-11	0.734813	2.99537e-13	0.544986	8.93016e-07	0.595779	4.22943e-08	0.130448	0.27823	0.467959	3.87117e-05	-0.175408	0.143426	-0.135395	0.260251	-0.0915091	0.447866	-0.338581	0.00387557	-0.259942	0.0285811	0.197382	0.0989578
ALDH7A1	blue	15.0052	4.42866	10.5765	-6.14785	-0.462541	4.88389e-05	-0.602038	2.79831e-08	0.346343	0.00308947	-0.141419	0.23944	0.475209	2.81893e-05	-0.283475	0.0165944	-0.418681	0.000279387	-0.469688	3.59138e-05	-0.146565	0.222596	-0.298064	0.0115824	-0.147078	0.220963	0.0518189	0.667798	0.460956	5.22362e-05	-0.0567345	0.638393	-0.144624	0.228849	-0.187653	0.117096
MOSPD3	blue	26.306	9.27665	17.0294	-7.75273	-0.461476	5.10978e-05	-0.532992	1.70907e-06	0.606706	2.04442e-08	0.0500756	0.67835	0.672401	1.35126e-10	-0.542308	1.03455e-06	-0.530118	1.98944e-06	-0.70254	8.5966e-12	0.0371054	0.758682	-0.477053	2.59757e-05	-0.00105632	0.993024	0.367989	0.00159256	0.287902	0.0149068	0.0832711	0.489942	0.132473	0.270774	-0.417398	0.000292992
HADH2	blue	99.5283	29.7812	69.747	-39.9658	-0.458921	5.69184e-05	-0.447422	9.15327e-05	0.790122	2.58193e-16	0.0417593	0.729512	0.825348	8.56768e-19	-0.640479	1.79895e-09	-0.361006	0.00198199	-0.645163	1.25389e-09	0.0739222	0.5401	-0.71255	3.18752e-12	0.114909	0.339971	0.268979	0.0233166	0.0111097	0.926736	0.354373	0.002429	0.523288	2.83826e-06	-0.417962	0.000286933
ADD3	blue	7.1757	1.84814	5.32756	-3.47942	0.457136	6.13421e-05	0.525878	2.48276e-06	-0.415938	0.0003092	-0.0129036	0.914946	-0.451387	7.78512e-05	0.376922	0.00119521	0.456565	6.28239e-05	0.421701	0.00024963	-0.083754	0.487419	0.203809	0.0882344	0.00340116	0.977542	-0.275003	0.0202854	-0.228297	0.0555066	0.137595	0.25251	0.013122	0.913512	0.128036	0.287287
LOC255167	blue	20.2909	4.7995	15.4914	-10.6919	-0.456887	6.19847e-05	-0.433739	0.000157649	0.347399	0.00299432	-0.238164	0.0454935	0.512101	4.99693e-06	-0.533449	1.66813e-06	-0.247739	0.0372492	-0.302242	0.0104148	-0.536559	1.41276e-06	-0.445692	9.81714e-05	-0.0481359	0.690164	-0.0883614	0.463701	-0.0583185	0.629032	0.330514	0.00487611	0.329688	0.00499048	0.0523654	0.664503
MRPS2	blue	35.6314	14.627	21.0043	-6.37725	-0.456239	6.36858e-05	-0.475006	2.84441e-05	0.403307	0.000487781	0.144136	0.23044	0.685716	4.16702e-11	-0.450315	8.13517e-05	-0.58065	1.10778e-07	-0.601977	2.80967e-08	-0.0925359	0.442766	-0.342759	0.00343278	-0.0252435	0.834477	0.136783	0.25535	0.598532	3.53059e-08	-0.0245593	0.838903	-0.0835009	0.488741	-0.251715	0.0342119
SEC14L2	blue	21.6454	4.87907	16.7663	-11.8872	-0.456153	6.39137e-05	-0.658425	4.36078e-10	0.399222	0.000563127	-0.0795577	0.509567	0.457251	6.10497e-05	-0.265175	0.0254229	-0.503362	7.66731e-06	-0.429265	0.000187391	-0.0418754	0.728788	-0.135676	0.259251	-0.201552	0.0918901	0.171191	0.153453	0.504425	7.2828e-06	-0.178286	0.13687	-0.210248	0.0784302	-0.095439	0.428525
AGXT	blue	47.8794	23.6568	24.2226	-0.565836	-0.455747	6.50046e-05	-0.477112	2.59067e-05	0.416193	0.000306309	0.163155	0.173989	0.79275	1.75276e-16	-0.561087	3.58714e-07	-0.574512	1.61489e-07	-0.652973	6.77449e-10	-0.185711	0.121004	-0.518083	3.70194e-06	0.101559	0.399371	0.0165876	0.890795	0.534843	1.54868e-06	0.175634	0.142904	0.0187805	0.876465	-0.270771	0.0223771
FETUB	blue	28.3359	13.8535	14.4824	-0.62894	-0.452964	7.29564e-05	-0.367023	0.00164196	0.344477	0.00326412	0.158913	0.185608	0.738949	1.88052e-13	-0.556936	4.55911e-07	-0.388669	0.000809326	-0.530765	1.92274e-06	-0.177313	0.139062	-0.56367	3.08506e-07	0.215851	0.0706237	0.0571828	0.635738	0.325786	0.00556323	0.298317	0.0115085	0.209979	0.0788217	-0.178695	0.135958
POLD2	blue	30.7645	13.4641	17.3004	-3.83628	-0.448874	8.6283e-05	-0.593068	5.04396e-08	0.641252	1.69563e-09	0.0405207	0.73724	0.693815	1.97548e-11	-0.468226	3.82655e-05	-0.47258	3.16514e-05	-0.562673	3.27039e-07	0.178941	0.135411	-0.417784	0.000288831	-0.100212	0.405688	0.502051	8.16745e-06	0.303169	0.01017	-0.0308142	0.798649	0.128136	0.286911	-0.298737	0.0113868
PIGC	blue	64.7422	11.7487	52.9936	-41.2449	-0.447342	9.18315e-05	-0.671162	1.50304e-10	0.293576	0.0129616	0.0425643	0.724503	0.539516	1.20443e-06	-0.401425	0.00052126	-0.709311	4.41446e-12	-0.524163	2.71308e-06	-0.0365477	0.762201	-0.118706	0.324145	-0.262994	0.0267014	0.136526	0.256253	0.703633	7.72999e-12	-0.22953	0.0541648	-0.370893	0.00145194	-0.0443764	0.713271
C1orf56	blue	26.2166	9.89139	16.3252	-6.43383	-0.446198	9.61837e-05	-0.39273	0.000704881	0.551011	6.38341e-07	0.0392692	0.745075	0.697764	1.36059e-11	-0.503463	7.62975e-06	-0.339171	0.00381002	-0.618103	9.29724e-09	-0.0536922	0.65653	-0.608709	1.784e-08	0.165479	0.167856	0.0834447	0.489035	0.195441	0.102389	0.303394	0.0101114	0.320856	0.00636959	-0.409072	0.000397035
DHRS1	blue	29.9968	14.233	15.7638	-1.53085	-0.44009	0.000122843	-0.472921	3.11809e-05	0.406998	0.000427728	0.0954051	0.42869	0.742492	1.2534e-13	-0.602177	2.77248e-08	-0.51663	3.9839e-06	-0.617824	9.48172e-09	-0.0942612	0.434271	-0.519723	3.40624e-06	0.0628588	0.602526	0.0917092	0.44687	0.359737	0.00206134	0.21172	0.0763168	0.0981729	0.415355	-0.200269	0.0940218
ASL	blue	37.5758	16.8326	20.7432	-3.91066	-0.44008	0.000122889	-0.473447	3.04681e-05	0.640357	1.81573e-09	-0.0177387	0.883269	0.748326	6.33262e-14	-0.50094	8.61548e-06	-0.320861	0.00636865	-0.466847	4.06146e-05	0.00156164	0.989688	-0.566012	2.68772e-07	0.0499153	0.679324	0.248441	0.0366967	0.159388	0.184281	0.207737	0.0821446	0.347259	0.00300677	-0.196501	0.100505
GALK1	blue	18.5477	5.65848	12.8893	-7.23079	-0.436042	0.000144092	-0.386605	0.000867609	0.507612	6.23513e-06	-0.110593	0.358539	0.57193	1.88795e-07	-0.398009	0.000587458	-0.105897	0.379435	-0.270041	0.0227559	-0.130321	0.278702	-0.477922	2.49891e-05	0.138484	0.24943	0.0593328	0.623068	-0.0704005	0.559624	0.345701	0.00314855	0.412719	0.000347882	-0.0608193	0.614372
ERP29	blue	39.0814	18.4153	20.6661	-2.25082	-0.430821	0.000176505	-0.476333	2.68202e-05	0.596686	3.98586e-08	-0.0193174	0.872962	0.761243	1.30412e-14	-0.522602	2.9401e-06	-0.341453	0.00356602	-0.566801	2.56513e-07	-0.189588	0.113299	-0.626129	5.23613e-09	0.128896	0.284036	0.140879	0.241255	0.209149	0.0800404	0.221573	0.0633084	0.301901	0.0105059	-0.349575	0.00280649
MBNL1	blue	33.559	10.7792	22.7798	-12.0006	0.426129	0.000211217	0.360258	0.00202842	-0.386159	0.000880705	-0.185585	0.12126	-0.717042	2.01442e-12	0.681721	5.96955e-11	0.508716	5.90659e-06	0.63507	2.70848e-09	0.138565	0.249149	0.601361	2.92744e-08	-0.0990745	0.411064	-0.166809	0.164417	-0.188045	0.116319	-0.247126	0.0377364	-0.231956	0.0516016	0.299404	0.011196
CSNK2A2	blue	16.3239	7.20431	9.11959	-1.91528	-0.424872	0.000221527	-0.433079	0.000161743	0.384915	0.000918154	0.0415033	0.731107	0.634494	2.82786e-09	-0.522122	3.01354e-06	-0.48295	1.9932e-05	-0.495129	1.13551e-05	-0.0867672	0.471836	-0.369221	0.00153146	-0.121321	0.313524	0.128591	0.285187	0.344817	0.00323165	0.18359	0.125385	0.0444198	0.713003	-0.095078	0.430281
ZBTB33	blue	28.4298	8.14127	20.2885	-12.1472	0.42473	0.000222723	0.551651	6.15759e-07	-0.479122	2.36831e-05	0.0838147	0.487103	-0.622955	6.58325e-09	0.606309	2.10021e-08	0.624171	6.03212e-09	0.548265	7.44493e-07	0.269379	0.0231042	0.317433	0.00698813	0.0297002	0.805783	-0.0506009	0.675164	-0.290869	0.0138603	-0.157858	0.188582	-0.0446599	0.711519	0.0727863	0.54636
LCAT	blue	39.7841	19.3379	20.4462	-1.10833	-0.423774	0.000230909	-0.506992	6.4274e-06	0.490684	1.39785e-05	-0.00553988	0.963429	0.762463	1.11755e-14	-0.57633	1.44545e-07	-0.511505	5.14681e-06	-0.614867	1.16654e-08	-0.316748	0.00711805	-0.507103	6.39237e-06	0.105944	0.379223	0.0468507	0.698033	0.378644	0.00112985	0.230906	0.0526989	0.0963733	0.423997	-0.215889	0.0705731
FLJ20701	blue	5.29957	2.10436	3.19521	-1.09084	-0.422765	0.000239853	-0.420742	0.000258745	0.34521	0.00319446	-0.154361	0.198688	0.469891	3.55978e-05	-0.334054	0.00441184	-0.183406	0.125772	-0.244695	0.0397228	-0.212339	0.0754409	-0.39056	0.000759065	-0.0698825	0.562524	0.208137	0.0815446	0.0918489	0.446175	0.0946671	0.432286	0.204889	0.0865261	-0.0165083	0.891314
CYB5D2	blue	17.6866	6.08089	11.6057	-5.52478	-0.422185	0.000245138	-0.506789	6.49148e-06	0.546045	8.42248e-07	-0.228457	0.0553304	0.596202	4.1139e-08	-0.423241	0.000235601	-0.225882	0.0582127	-0.426736	0.000206402	-0.191548	0.10955	-0.582196	1.00619e-07	-0.0818569	0.497369	0.108276	0.368758	0.0662983	0.58278	0.132746	0.269775	0.319375	0.00663109	-0.220394	0.064763
SFT2D3	blue	8.25231	2.6032	5.64911	-3.0459	-0.422141	0.000245539	-0.399113	0.000565266	0.481766	2.10288e-05	-0.13661	0.255957	0.48947	1.47871e-05	-0.228073	0.0557533	-0.0279468	0.817043	-0.260116	0.0284713	0.0395119	0.743553	-0.4964	1.06942e-05	-0.11644	0.333533	0.264259	0.0259534	0.0294339	0.80749	0.0696128	0.564036	0.32618	0.00550292	-0.195202	0.102819
C16orf58	blue	28.0122	15.2799	12.7323	2.54756	-0.419685	0.000269148	-0.472169	3.22278e-05	0.498761	9.56084e-06	0.103252	0.391516	0.740185	1.63365e-13	-0.448041	8.92602e-05	-0.403212	0.000489417	-0.574817	1.58517e-07	-0.0247643	0.837576	-0.539397	1.21218e-06	0.0231645	0.847939	0.189866	0.11276	0.411075	0.000369307	0.0938643	0.436217	0.127479	0.289408	-0.312112	0.00805472
LDHD	blue	62.7242	16.6327	46.0915	-29.4589	-0.418432	0.000281977	-0.603073	2.61128e-08	0.332085	0.00466496	0.050135	0.67799	0.625572	5.4516e-09	-0.424925	0.000221085	-0.666356	2.26021e-10	-0.6029	2.64175e-08	-0.171938	0.151641	-0.248537	0.0366219	-0.130217	0.279089	0.0809341	0.502246	0.718792	1.68048e-12	-0.0919455	0.445695	-0.28863	0.014644	-0.15944	0.184134
C11orf2	blue	16.6178	4.67449	11.9433	-7.26881	-0.417826	0.000288385	-0.611862	1.4369e-08	0.481991	2.08162e-05	-0.116516	0.333216	0.480609	2.21542e-05	-0.302979	0.0102196	-0.453602	7.10557e-05	-0.422032	0.000246551	-0.127456	0.289497	-0.172251	0.150887	-0.395814	0.000633924	0.0693841	0.565321	0.433876	0.000156813	-0.119142	0.322359	-0.109739	0.362287	-0.0878015	0.46655
CYP1B1	blue	21.8509	7.53155	14.3193	-6.78779	0.414693	0.000323668	0.39532	0.000644849	-0.55574	4.88225e-07	-0.0304605	0.800912	-0.655126	5.69896e-10	0.533785	1.63854e-06	0.377803	0.00116137	0.608031	1.86847e-08	0.218007	0.0677923	0.539387	1.21283e-06	-0.0824252	0.494377	0.0515587	0.669369	-0.147893	0.218387	-0.336463	0.00411879	-0.283648	0.0165257	0.377964	0.00115527
HEBP1	blue	24.5535	9.37667	15.1768	-5.80016	-0.414273	0.000328687	-0.394128	0.000671882	0.471844	3.26902e-05	0.187864	0.116677	0.685884	4.10403e-11	-0.614157	1.22566e-08	-0.531119	1.88718e-06	-0.556884	4.57274e-07	0.0837781	0.487294	-0.400573	0.000537099	0.029307	0.808305	0.0405181	0.737256	0.253729	0.032754	0.230518	0.0531087	0.180985	0.130931	-0.174672	0.14514
LIPC	blue	11.3235	4.4933	6.83016	-2.33686	-0.413624	0.000336582	-0.540109	1.16629e-06	0.439273	0.00012688	-0.142335	0.236377	0.545065	8.89097e-07	-0.409725	0.000387795	-0.350423	0.00273615	-0.425525	0.000216115	-0.221047	0.0639544	-0.411535	0.000363197	-0.232791	0.0507435	0.130359	0.27856	0.240464	0.0433866	0.0676847	0.574905	0.0955008	0.428225	-0.14721	0.220545
MLYCD	blue	8.97804	4.09668	4.88136	-0.784678	-0.411306	0.000366218	-0.469785	3.57631e-05	0.454634	6.80836e-05	-0.142111	0.237126	0.516189	4.07339e-06	-0.280474	0.01783	-0.27044	0.0225482	-0.324997	0.0056859	-0.233125	0.0504032	-0.323252	0.00596573	0.031997	0.791091	-0.0499683	0.679002	0.245235	0.0392746	-0.00461373	0.969539	0.138453	0.249537	-0.146599	0.222485
SLC37A3	blue	5.70374	1.597	4.10674	-2.50974	0.410451	0.000377751	0.385269	0.000907361	-0.456356	6.33755e-05	0.0534165	0.658184	-0.483526	1.94176e-05	0.431462	0.000172197	0.335599	0.00422181	0.473117	3.09137e-05	0.0910643	0.450085	0.34429	0.00328219	-0.107388	0.372721	-0.104569	0.385473	-0.0776504	0.519801	-0.174429	0.145709	-0.208045	0.081683	0.280852	0.01767
BDH1	blue	39.0379	18.9555	20.0824	-1.12686	-0.410229	0.000380798	-0.424233	0.000226944	0.459019	5.6683e-05	0.170514	0.155111	0.779021	1.24982e-15	-0.623829	6.18287e-09	-0.553693	5.48559e-07	-0.599938	3.21739e-08	-0.0933289	0.43885	-0.491008	1.37693e-05	-0.0720797	0.550273	0.0998385	0.407447	0.40007	0.000546656	0.220407	0.0647471	0.115233	0.338602	-0.165605	0.167526
ENTPD4	blue	8.74417	1.03874	7.70542	-6.66668	0.409926	0.000384981	0.533778	1.63919e-06	-0.388128	0.000824252	0.332494	0.00461145	-0.298513	0.0114516	0.446669	9.43713e-05	0.361972	0.00192344	0.195663	0.101992	0.316381	0.00718868	0.0935889	0.43757	0.164636	0.170062	-0.0404812	0.737487	0.111024	0.356657	-0.0177128	0.883437	-0.113213	0.347194	-0.193243	0.106386
LOC388886	blue	18.7454	5.05612	13.6892	-8.63312	-0.409758	0.000387331	-0.533098	1.69946e-06	0.395629	0.000637991	0.0517661	0.668117	0.530427	1.95728e-06	-0.431768	0.000170173	-0.587098	7.39287e-08	-0.582409	9.92911e-08	0.0494723	0.682017	-0.240797	0.0430888	-0.181056	0.130776	0.252768	0.0334428	0.478287	2.45848e-05	-0.0940623	0.435246	-0.132531	0.270562	-0.236155	0.0474012
TM6SF2	blue	17.0449	7.82559	9.21934	-1.39375	-0.409615	0.000389337	-0.448082	8.911e-05	0.527362	2.29824e-06	0.0104611	0.931002	0.629879	3.98157e-09	-0.392826	0.000702562	-0.222978	0.0616083	-0.365933	0.00169933	0.190392	0.111749	-0.530617	1.93779e-06	-0.0357685	0.767127	0.295375	0.0123924	0.130974	0.276278	0.135069	0.261408	0.263058	0.0266631	-0.183469	0.125639
CTBP2	blue	13.4563	2.03686	11.4194	-9.38257	0.409234	0.000394718	0.374248	0.00130356	-0.516569	3.9961e-06	0.103257	0.391497	-0.457789	5.96898e-05	0.155817	0.194433	-0.014145	0.906798	0.392805	0.000703084	-0.0867584	0.471881	0.616507	1.0401e-08	-0.0229202	0.849524	-0.253518	0.0329046	-0.0240173	0.842412	0.0709732	0.556426	-0.378308	0.00114235	0.538445	1.27625e-06
CAPN5	blue	18.4374	7.37313	11.0643	-3.69119	-0.408859	0.000400094	-0.520045	3.35096e-06	0.356006	0.00231125	0.0823384	0.494834	0.582799	9.68998e-08	-0.376408	0.00121537	-0.495672	1.10684e-05	-0.37054	0.00146844	0.0922788	0.44404	-0.245658	0.0389256	-0.174182	0.146289	0.314069	0.00764683	0.490968	1.3795e-05	-0.068714	0.569091	-0.102835	0.393445	-0.00627254	0.958596
MSI2	blue	51.0356	18.295	32.7406	-14.4456	0.408175	0.000410047	0.336961	0.00406037	-0.557003	4.54155e-07	-0.222631	0.0620253	-0.792517	1.81444e-16	0.619315	8.5335e-09	0.464824	4.43041e-05	0.781947	8.32173e-16	0.0444977	0.712522	0.714438	2.63127e-12	-0.162763	0.17504	-0.252209	0.0338497	-0.23382	0.0497013	-0.312443	0.00798447	-0.296371	0.012087	0.544531	9.15666e-07
KLF13	blue	24.8156	12.7807	12.035	0.745689	-0.407221	0.000424327	-0.42546	0.000216655	0.386998	0.000856229	0.206612	0.0838547	0.729201	5.55702e-13	-0.558256	4.22579e-07	-0.455813	6.48259e-05	-0.460968	5.2208e-05	0.0959464	0.426063	-0.436463	0.000141734	-0.025976	0.829745	0.364437	0.00178109	0.350884	0.00269857	0.220173	0.0650385	0.121516	0.31274	-0.0886115	0.462432
PRPF38B	blue	89.8594	23.8174	66.0421	-42.2247	0.400106	0.000545978	0.338914	0.0038385	-0.59461	4.56415e-08	0.0229755	0.849165	-0.771115	3.63954e-15	0.574634	1.60298e-07	0.167785	0.161925	0.482533	2.03117e-05	0.173388	0.148167	0.820479	2.02911e-18	-0.170712	0.154624	-0.0886896	0.462036	0.0547906	0.649958	-0.45859	5.77165e-05	-0.573659	1.70063e-07	0.31885	0.00672586
SELENBP1	blue	69.7192	34.983	34.7362	0.246737	-0.39923	0.000562974	-0.459665	5.5163e-05	0.505607	6.87626e-06	0.307711	0.00904196	0.88604	9.9156e-25	-0.70976	4.22089e-12	-0.611848	1.43831e-08	-0.677787	8.45851e-11	0.129293	0.282545	-0.525788	2.49438e-06	0.157072	0.190819	0.224935	0.0593032	0.417275	0.000294325	0.283837	0.0164505	0.14399	0.230916	-0.234473	0.0490486
GPD1	blue	8.7725	3.60847	5.16403	-1.55556	-0.398697	0.00057354	-0.460238	5.38458e-05	0.460397	5.34855e-05	0.0304339	0.801082	0.487493	1.61988e-05	-0.263363	0.0264814	-0.184464	0.123565	-0.298296	0.0115146	0.309318	0.00866975	-0.359506	0.00207603	-0.0879367	0.465861	0.459396	5.57916e-05	0.134957	0.261807	0.0246738	0.838162	0.155014	0.196771	-0.158761	0.186033
FLJ14981	blue	35.0148	10.8441	24.1707	-13.3265	-0.397908	0.000589522	-0.528175	2.20271e-06	0.663929	2.76942e-10	-0.0409143	0.734781	0.677541	8.64313e-11	-0.627577	4.71256e-09	-0.542907	1.00116e-06	-0.579645	1.17887e-07	0.0221004	0.854847	-0.401497	0.000519957	-0.214936	0.0718552	0.229093	0.0546375	0.168736	0.159526	0.162645	0.175357	0.210211	0.0784845	-0.167649	0.162271
SYAP1	blue	9.46062	3.19422	6.26639	-3.07217	-0.396618	0.000616526	-0.35905	0.00210543	0.264879	0.0255932	0.0125607	0.917198	0.530685	1.93093e-06	-0.510512	5.4063e-06	-0.324197	0.00581278	-0.172645	0.14994	-0.20025	0.0940532	-0.283515	0.0165785	0.0118527	0.92185	0.0469574	0.697379	0.0758041	0.529805	0.246881	0.0379332	0.198777	0.0965486	0.234639	0.0488842
GOLPH3	blue	18.4847	2.68302	15.8017	-13.1187	0.396487	0.000619341	0.54007	1.16873e-06	-0.522237	2.99569e-06	0.0846921	0.482539	-0.460053	5.42677e-05	0.522408	2.96955e-06	0.622342	6.87912e-09	0.501702	8.30572e-06	0.0616073	0.609783	0.101554	0.399396	0.211657	0.076406	-0.218878	0.0666731	-0.178993	0.135296	0.019609	0.871061	0.0044294	0.970756	0.0629145	0.602204
TOLLIP	blue	29.3528	14.4089	14.9438	-0.534909	-0.396433	0.000620487	-0.485647	1.76294e-05	0.383656	0.00095752	0.189074	0.114298	0.706907	5.60485e-12	-0.415463	0.00031465	-0.459306	5.60038e-05	-0.537557	1.33891e-06	0.102776	0.393715	-0.41447	0.000326327	-0.00938436	0.938089	0.218729	0.0668642	0.572185	1.85923e-07	0.0732254	0.543936	-0.0439428	0.715953	-0.243159	0.0410225
BCHE	blue	1.14604	0.118213	1.02783	-0.909613	-0.395735	0.00063567	-0.371396	0.00142876	0.170843	0.154304	-0.34924	0.00283465	-0.116394	0.333727	0.158818	0.185875	0.123578	0.304539	0.11743	0.329412	0.0542001	0.653488	0.0564542	0.640055	-0.382609	0.000991403	0.0448363	0.71043	-0.114645	0.34109	-0.215127	0.0715965	-0.00211788	0.986015	0.0565166	0.639685
ECH1	blue	54.9279	28.3262	26.6017	1.72445	-0.395564	0.000639422	-0.406812	0.000430591	0.437986	0.000133496	0.238491	0.0451887	0.855412	2.14938e-21	-0.667708	2.01672e-10	-0.535211	1.51851e-06	-0.659829	3.88727e-10	-0.115101	0.339163	-0.588094	6.94012e-08	0.108097	0.369555	0.266945	0.0244234	0.381846	0.0010168	0.297477	0.0117552	0.164398	0.170687	-0.256947	0.030533
CCDC44	blue	12.2935	4.81967	7.47381	-2.65415	-0.395243	0.000646566	-0.483934	1.90606e-05	0.488116	1.5741e-05	0.033236	0.783196	0.501568	8.35935e-06	-0.120969	0.314943	-0.243425	0.0407953	-0.349014	0.00285389	0.188031	0.116346	-0.306826	0.00925277	-0.042546	0.724617	0.307633	0.0090604	0.417411	0.000292843	-0.196607	0.100318	0.0148092	0.902443	-0.313009	0.00786552
SLC25A1	blue	44.7297	22.1319	22.5978	-0.465933	-0.394934	0.000653488	-0.444675	0.000102281	0.579093	1.21978e-07	0.284035	0.0163724	0.785288	5.1899e-16	-0.555572	4.92927e-07	-0.585872	7.98955e-08	-0.646312	1.14664e-09	0.299325	0.0112186	-0.435441	0.000147522	0.0687507	0.568884	0.471914	3.25888e-05	0.442026	0.000113736	0.0814184	0.499683	0.0745119	0.536863	-0.317472	0.00698081
TRAP1	blue	9.35214	3.28517	6.06697	-2.7818	-0.394574	0.000661645	-0.517608	3.79204e-06	0.475389	2.79663e-05	-0.0794781	0.509992	0.456592	6.27539e-05	-0.201413	0.0921198	-0.355122	0.00237432	-0.34575	0.00314407	0.0494778	0.681983	-0.197804	0.0982249	-0.0926115	0.442392	0.134385	0.263856	0.385366	0.000904421	-0.147986	0.218094	-0.0737199	0.541212	-0.137953	0.25127
KIAA2013	blue	17.4355	8.89581	8.53966	0.356157	-0.393602	0.000684127	-0.380866	0.00105025	0.524428	2.67632e-06	0.10851	0.367719	0.675656	1.01923e-10	-0.38356	0.000960593	-0.324931	0.00569626	-0.554769	5.16023e-07	0.0442	0.714362	-0.537615	1.33471e-06	0.114968	0.339721	0.15107	0.208545	0.338961	0.0038332	0.147597	0.21932	0.150526	0.210207	-0.399263	0.000562308
RDBP	blue	13.3673	4.63855	8.72876	-4.09021	-0.393571	0.000684861	-0.44471	0.000102133	0.608979	1.75146e-08	-0.0750847	0.533728	0.570794	2.02155e-07	-0.454666	6.79924e-05	-0.379255	0.00110743	-0.457987	5.91954e-05	0.0524566	0.663954	-0.383925	0.000948964	-0.111527	0.35447	0.17368	0.147475	0.118013	0.326998	0.159225	0.184735	0.206807	0.0835559	-0.182845	0.126953
MINA	blue	14.5336	3.28896	11.2446	-7.95568	0.390321	0.000765257	0.488727	1.5304e-05	-0.423936	0.000229509	0.108412	0.368153	-0.515298	4.25979e-06	0.524418	2.67763e-06	0.567379	2.47871e-07	0.545163	8.84306e-07	0.31416	0.00762846	0.310083	0.00849743	0.0783548	0.516009	-0.0128477	0.915313	-0.225568	0.0585729	-0.0932723	0.439129	-0.00364125	0.975958	0.163616	0.172759
ANP32E	blue	29.0122	11.3991	17.6132	-6.21411	0.390039	0.000772613	0.426928	0.000204895	-0.467135	4.01143e-05	-0.203202	0.0892058	-0.716735	2.07925e-12	0.634036	2.92611e-09	0.593572	4.88217e-08	0.588608	6.71651e-08	-0.037548	0.755893	0.390423	0.000762598	-0.097379	0.419155	-0.292989	0.0131519	-0.304848	0.00973943	-0.122937	0.307075	-0.0805631	0.504214	0.207433	0.0826038
BCL10	blue	11.0942	2.85242	8.24177	-5.38935	0.389658	0.000782662	0.533907	1.62791e-06	-0.387588	0.000839392	0.174729	0.145007	-0.464778	4.43912e-05	0.347047	0.00302573	0.470981	3.39461e-05	0.482859	2.00137e-05	0.363725	0.00182119	0.237833	0.0458029	0.0864864	0.473277	0.0100298	0.93384	-0.365208	0.0017385	0.0633646	0.599604	0.0689879	0.567548	0.202428	0.0904582
JTV1	blue	25.0008	7.89025	17.1106	-9.22033	-0.38907	0.000798419	-0.392469	0.00071121	0.547775	7.65102e-07	0.124187	0.302145	0.65998	3.83951e-10	-0.52174	3.073e-06	-0.306025	0.0094472	-0.562648	3.27515e-07	0.150245	0.211069	-0.596202	4.11391e-08	-0.0343332	0.776222	0.21097	0.077388	0.104737	0.384707	0.246384	0.038334	0.356134	0.00230226	-0.389287	0.000792584
LOC643837	blue	6.75047	2.59506	4.15541	-1.56036	-0.388717	0.000808018	-0.440709	0.000119858	0.461355	5.136e-05	0.0285117	0.813411	0.50057	8.76938e-06	-0.363818	0.0018159	-0.331738	0.00471096	-0.448698	8.69039e-05	0.19124	0.110133	-0.332255	0.00464259	-0.250983	0.0347546	0.425986	0.000212373	0.215078	0.0716632	0.0386071	0.749231	0.109226	0.364545	-0.23735	0.0462586
ASAHL	blue	7.51135	3.35723	4.15412	-0.796885	-0.388015	0.000827388	-0.47413	2.95654e-05	0.338846	0.00384599	-0.218145	0.0676136	0.492286	1.2974e-05	-0.318628	0.0067664	-0.27315	0.0211797	-0.289068	0.0144877	-0.374326	0.00130026	-0.346358	0.00308807	0.0624534	0.604873	-0.0710185	0.556174	0.223991	0.060406	0.0759836	0.528828	0.0721653	0.549798	-0.0470299	0.696934
CITED2	blue	24.442	9.16786	15.2741	-6.10626	-0.387145	0.000852011	-0.388577	0.000811843	0.370665	0.00146256	-0.0360857	0.76512	0.651962	7.34386e-10	-0.568924	2.26092e-07	-0.378476	0.00113607	-0.446451	9.52072e-05	-0.388823	0.000805133	-0.531266	1.87266e-06	0.0516022	0.669106	-0.0803025	0.505598	0.189278	0.113901	0.355718	0.00233168	0.230199	0.0534482	-0.0794293	0.510252
MT1X	blue	9.29228	6.80697	2.48531	4.32166	-0.381825	0.0010175	-0.387723	0.000835574	0.260656	0.0281314	-0.0668193	0.579815	0.441436	0.000116442	-0.39809	0.000585802	-0.311659	0.0081517	-0.390738	0.000754486	-0.229164	0.0545606	-0.309705	0.00858235	0.104962	0.383682	-0.0288047	0.811529	0.150859	0.20919	0.176335	0.141289	0.0836383	0.488023	-0.0932077	0.439447
CYP4F11	blue	6.63065	3.34628	3.28438	0.0619006	-0.38046	0.00106441	-0.421724	0.000249407	0.356633	0.00226744	-0.0660103	0.584422	0.519829	3.38795e-06	-0.210487	0.078085	-0.118223	0.326133	-0.245387	0.0391487	-0.0921988	0.444437	-0.447905	8.97548e-05	0.070227	0.560594	0.0540892	0.654152	0.272602	0.0214506	0.0705163	0.558977	0.144599	0.228931	-0.125578	0.296718
ADHFE1	blue	5.29379	1.57076	3.72302	-2.15226	-0.379025	0.00111581	-0.414812	0.000322262	0.461099	5.19194e-05	-0.192173	0.108376	0.441311	0.000117022	-0.35572	0.00233151	-0.30656	0.00931698	-0.446084	9.66294e-05	-0.186082	0.120249	-0.366308	0.00167939	-0.0631972	0.60057	0.104742	0.384681	0.1072	0.373564	0.0687516	0.568879	0.186545	0.119313	-0.242918	0.0412289
ACY1	blue	77.5703	37.8434	39.7268	-1.88339	-0.378882	0.00112106	-0.415721	0.000311678	0.633137	3.12883e-09	0.226307	0.0577293	0.902706	5.64062e-27	-0.667299	2.08745e-10	-0.444341	0.00010366	-0.661993	3.25242e-10	0.138074	0.250849	-0.687577	3.51786e-11	0.147047	0.221061	0.240745	0.0431355	0.250634	0.0350161	0.299754	0.011097	0.345602	0.0031578	-0.369871	0.00150012
MT1G	blue	8.66021	6.35276	2.30745	4.04531	-0.378428	0.00113784	-0.414464	0.000326398	0.216339	0.0699743	-0.0767537	0.524647	0.389841	0.000777828	-0.350443	0.00273452	-0.340652	0.00365004	-0.405521	0.000450901	-0.235409	0.0481265	-0.269483	0.0230492	-0.0133515	0.912005	-0.0334693	0.781712	0.2193	0.0661369	0.0842094	0.485047	-0.0121079	0.920173	-0.108599	0.367322
PEMT	blue	140.687	38.3067	102.38	-64.0732	-0.378075	0.00115108	-0.243335	0.0408718	0.614931	1.16137e-08	0.144325	0.229823	0.846339	1.49693e-20	-0.693597	2.01606e-11	-0.245771	0.0388331	-0.581762	1.0338e-07	-0.0486443	0.68706	-0.796887	9.41957e-17	0.261254	0.0277599	0.153781	0.200399	-0.0552833	0.647019	0.58317	9.46823e-08	0.620932	7.60791e-09	-0.342843	0.00342435
PPP1CA	blue	67.1366	28.7807	38.3559	-9.57513	-0.376401	0.00121568	-0.308503	0.00885678	0.650092	8.5196e-10	0.234184	0.049337	0.846607	1.41612e-20	-0.606112	2.12828e-08	-0.344583	0.00325401	-0.577328	1.35972e-07	0.09258	0.442548	-0.654268	6.10641e-10	0.294025	0.0128175	0.135423	0.260152	0.151754	0.20647	0.441616	0.00011561	0.42226	0.000244447	-0.346326	0.00309099
SLC23A2	blue	2.32364	0.581882	1.74176	-1.15988	-0.375265	0.00126136	-0.3364	0.00412617	0.246647	0.0381216	-0.32065	0.00640535	0.295592	0.0123254	-0.171462	0.152793	-0.0297488	0.805471	-0.13807	0.250863	-0.463265	4.73546e-05	-0.316226	0.00721846	0.0690216	0.567359	-0.321742	0.00621745	-0.000296431	0.998042	0.0600647	0.61878	0.177873	0.137798	-0.0538325	0.655689
LOC650610	blue	9.25419	7.02821	2.22598	4.80224	-0.373873	0.00131942	-0.395553	0.000639682	0.255961	0.0312002	-0.0791358	0.511821	0.404073	0.000474711	-0.375042	0.0012705	-0.324578	0.00575208	-0.403564	0.000483368	-0.224789	0.0594723	-0.286875	0.0152847	0.035	0.771993	-0.0594995	0.62209	0.163779	0.172325	0.139179	0.247039	0.0460479	0.702965	-0.111948	0.352644
BCKDHA	blue	46.504	13.0754	33.4286	-20.3532	-0.370474	0.00147154	-0.471106	3.37622e-05	0.288664	0.0146318	0.165679	0.167335	0.627402	4.77319e-09	-0.454737	6.77915e-05	-0.672654	1.32217e-10	-0.627712	4.66631e-09	-0.155962	0.194014	-0.291614	0.0136077	-0.0316033	0.793605	0.123763	0.303813	0.674357	1.14113e-10	-0.0716936	0.552416	-0.240219	0.0436074	-0.217379	0.0686067
NOP5/NOP58	blue	25.488	9.53597	15.9521	-6.41611	0.36997	0.00149539	0.364849	0.00175824	-0.398367	0.000580174	-0.0145942	0.903852	-0.673643	1.21391e-10	0.614883	1.16527e-08	0.40414	0.000473592	0.414754	0.000322943	0.237677	0.0459496	0.475599	2.77074e-05	-0.176997	0.139778	-0.149965	0.211933	-0.101126	0.401397	-0.341946	0.00351523	-0.245801	0.0388089	0.0255797	0.832304
YIPF5	blue	18.7951	5.99327	12.8018	-6.80856	0.369917	0.0014979	0.490124	1.4346e-05	-0.515503	4.21628e-06	-0.0141918	0.906491	-0.56396	3.03294e-07	0.332519	0.00460809	0.482044	2.07662e-05	0.661319	3.4386e-10	-0.0632411	0.600317	0.352334	0.00258343	0.0678762	0.573822	-0.280702	0.0177332	-0.458771	5.72773e-05	0.0497275	0.680465	0.0581506	0.630021	0.472603	3.16199e-05
APOA5	blue	10.739	4.48652	6.25251	-1.76599	-0.369509	0.00151751	-0.451254	7.82787e-05	0.442882	0.000109911	-0.21234	0.0754393	0.494234	1.18429e-05	-0.299236	0.0112438	-0.193152	0.106554	-0.220916	0.0641158	-0.326994	0.00538	-0.38387	0.000950722	-0.00768352	0.949293	-0.0200705	0.868053	0.100007	0.406652	0.100638	0.403681	0.203231	0.089159	-0.00976453	0.935586
NOP17	blue	25.7057	9.37476	16.3309	-6.95618	-0.3695	0.00151792	-0.454525	6.83899e-05	0.538388	1.28023e-06	-0.00537392	0.964523	0.671902	1.41055e-10	-0.605238	2.25772e-08	-0.447982	8.94749e-05	-0.437832	0.000134309	-0.131775	0.273327	-0.412715	0.000347939	-0.0942626	0.434264	0.0251043	0.835377	0.127703	0.288554	0.255521	0.0315015	0.25267	0.0335139	-0.0827614	0.492612
KDELR3	blue	4.24419	0.648561	3.59563	-2.94707	0.369157	0.00153457	0.448807	8.65191e-05	-0.262763	0.0268399	0.0857851	0.476886	-0.305334	0.00961773	0.353586	0.00248763	0.378465	0.00113646	0.276834	0.0194332	-0.0652864	0.588558	0.0412463	0.732709	0.193592	0.105744	-0.0717025	0.552367	-0.17025	0.155761	-0.0314138	0.794815	0.0403034	0.738598	-0.0702224	0.56062
MT1H	blue	8.41851	6.58416	1.83435	4.74981	-0.369043	0.00154018	-0.386828	0.000861142	0.218038	0.0677516	-0.0756988	0.530378	0.376071	0.00122876	-0.345464	0.00317073	-0.304558	0.00981255	-0.379731	0.00109025	-0.226769	0.0572069	-0.272752	0.0213759	0.0262802	0.827781	-0.0476514	0.693127	0.174858	0.144706	0.121222	0.313924	0.0236705	0.844658	-0.104272	0.386833
MT1F	blue	9.38956	7.04075	2.34881	4.69195	-0.369039	0.00154034	-0.378587	0.00113196	0.275579	0.0200138	-0.103169	0.391903	0.41321	0.000341709	-0.376747	0.00120207	-0.273797	0.0208638	-0.383997	0.000946698	-0.252087	0.0339385	-0.330804	0.00483645	0.0558632	0.643566	-0.083803	0.487164	0.111295	0.355475	0.188833	0.114768	0.114806	0.340407	-0.116084	0.335025
TBC1D14	blue	6.57595	1.87497	4.70098	-2.82601	-0.368941	0.00154515	-0.322662	0.00606304	0.517342	3.84332e-06	-0.0634139	0.599319	0.465055	4.38663e-05	-0.218256	0.0674701	-0.0857774	0.476925	-0.336012	0.00417231	0.193382	0.106129	-0.442899	0.000109834	-0.058763	0.626416	0.194318	0.104416	0.050836	0.67374	0.098938	0.411711	0.302767	0.0102755	-0.330806	0.00483625
DKFZP667G2110	blue	26.4172	6.65582	19.7614	-13.1055	0.365572	0.00171875	0.484663	1.84393e-05	-0.544666	9.08914e-07	0.0409837	0.734348	-0.625695	5.40326e-09	0.656737	5.00246e-10	0.599851	3.23587e-08	0.591387	5.62197e-08	0.234158	0.0493623	0.329544	0.00501056	-0.00534663	0.964703	0.0121683	0.919776	-0.147254	0.220404	-0.156752	0.191738	-0.151475	0.207314	0.168817	0.159323
IFIT5	blue	18.5144	5.42672	13.0877	-7.66098	0.365272	0.00173503	0.472247	3.21182e-05	-0.427195	0.000202826	-0.103512	0.390321	-0.555703	4.89246e-07	0.456317	6.34783e-05	0.571186	1.97445e-07	0.563612	3.09552e-07	-0.088232	0.464359	0.295519	0.0123479	0.468202	3.83052e-05	-0.261018	0.0279063	-0.445264	9.98834e-05	0.0476735	0.692992	0.0828091	0.492362	0.218416	0.0672651
RNASEL	blue	8.64221	1.9851	6.65711	-4.672	0.363497	0.00183424	0.429646	0.000184668	-0.360063	0.00204065	0.0253124	0.834031	-0.46922	3.6652e-05	0.537538	1.34029e-06	0.404454	0.00046834	0.260638	0.0281428	0.0565162	0.639687	0.204643	0.0869129	0.166556	0.165067	-0.158535	0.186669	-0.00103106	0.993191	-0.0535814	0.657194	-0.171549	0.152583	-0.113506	0.34594
PURB	blue	29.6658	7.12413	22.5417	-15.4175	0.36235	0.00190098	0.335371	0.00424941	-0.504731	7.17559e-06	0.0386688	0.748843	-0.620374	7.91587e-09	0.641689	1.63981e-09	0.40365	0.000481884	0.454998	6.70612e-05	0.287023	0.0152296	0.4895	1.47665e-05	-0.148586	0.216213	0.0531039	0.66006	0.0483526	0.688841	-0.318854	0.00672529	-0.38549	0.000900666	0.0919667	0.445589
POLR2E	blue	96.3408	41.4646	54.8762	-13.4116	-0.362098	0.00191596	-0.338282	0.00390901	0.611593	1.46377e-08	0.255628	0.031428	0.919498	1.0881e-29	-0.787381	3.84453e-16	-0.561638	3.474e-07	-0.707497	5.28717e-12	-0.0499495	0.679116	-0.635297	2.66267e-09	0.221482	0.0634195	0.12979	0.280683	0.243002	0.0411571	0.457704	5.99006e-05	0.337156	0.00403776	-0.294006	0.0128234
ROD1	blue	44.4407	13.2566	31.1842	-17.9276	0.361944	0.00192513	0.431531	0.000171738	-0.604218	2.4182e-08	-0.0604025	0.616805	-0.710441	3.9424e-12	0.491331	1.35643e-05	0.487514	1.61828e-05	0.826596	6.84007e-19	0.0773484	0.52143	0.638828	2.0399e-09	-0.0329719	0.784877	-0.150707	0.209653	-0.376549	0.00120983	-0.0758292	0.529668	-0.152215	0.205077	0.676733	9.27748e-11
SFRS11	blue	33.5813	5.38674	28.1946	-22.8078	0.360694	0.00200125	0.329982	0.00494951	-0.5475	7.76906e-07	0.0790652	0.512199	-0.541241	1.09661e-06	0.611691	1.45396e-08	0.29623	0.0121298	0.585061	8.40855e-08	0.196331	0.100804	0.558171	4.24654e-07	-0.153641	0.200815	-0.0238045	0.84379	0.207381	0.0826836	-0.421075	0.000255546	-0.430194	0.00018082	0.385101	0.000912448
GPT	blue	13.1126	3.72207	9.39057	-5.66851	-0.360221	0.00203072	-0.574328	1.63303e-07	0.447682	9.0572e-05	-0.182578	0.127518	0.455189	6.65321e-05	-0.292434	0.0133343	-0.421495	0.000251564	-0.375323	0.00125898	-0.155183	0.196277	-0.176386	0.141173	-0.113497	0.345979	0.0521036	0.666081	0.364945	0.00175295	-0.112297	0.351135	-0.0828109	0.492352	-0.0875505	0.467829
PHGDH	blue	19.5354	6.04007	13.4953	-7.45525	-0.35922	0.00209443	-0.483121	1.97781e-05	0.296276	0.0121157	0.00596817	0.960603	0.552059	6.01725e-07	-0.472834	3.13009e-05	-0.558872	4.07846e-07	-0.45742	6.06175e-05	-0.314126	0.00763541	-0.218391	0.0672967	-0.122122	0.310316	-0.0741014	0.539115	0.427108	0.000203496	0.0423755	0.725677	-0.104991	0.383547	0.00098562	0.993491
ECHS1	blue	36.9502	19.2365	17.7137	1.52276	-0.358133	0.00216563	-0.498864	9.51404e-06	0.574379	1.62802e-07	0.133139	0.26835	0.775725	1.96181e-15	-0.554835	5.1409e-07	-0.504133	7.38658e-06	-0.574422	1.6237e-07	0.14744	0.219814	-0.494708	1.15823e-05	0.0697895	0.563045	0.298015	0.0115966	0.33189	0.00469072	0.085694	0.477355	0.13358	0.266754	-0.254137	0.0324653
LDLRAP1	blue	6.9562	2.46817	4.48804	-2.01987	-0.357841	0.00218512	-0.405194	0.000456176	0.489207	1.49679e-05	0.0280393	0.816448	0.511009	5.27495e-06	-0.352713	0.00255409	-0.199833	0.0947549	-0.379865	0.00108544	0.151086	0.208496	-0.4199	0.000267004	0.186986	0.118427	0.305596	0.00955284	0.0535841	0.657178	0.198076	0.0977534	0.246842	0.0379641	-0.265482	0.025247
MT2A	blue	9.45048	6.98667	2.46381	4.52287	-0.357038	0.00223957	-0.342634	0.00344532	0.207085	0.0831317	0.0145132	0.904383	0.442175	0.00011306	-0.41671	0.000300531	-0.33307	0.0045368	-0.40798	0.000412927	-0.196576	0.100372	-0.309479	0.0086333	0.0972611	0.419721	-0.049737	0.680407	0.185322	0.121799	0.197886	0.0980814	0.0572574	0.635296	-0.0984446	0.414059
CARD10	blue	3.57303	1.2277	2.34533	-1.11763	-0.356168	0.00229987	-0.311875	0.00810546	0.270546	0.0224932	0.0620552	0.607181	0.392504	0.000710356	-0.179849	0.133408	-0.279235	0.0183624	-0.368131	0.0015854	0.0952595	0.429398	-0.240767	0.043116	-0.141986	0.237541	0.0912407	0.449204	0.401901	0.000512601	-0.042181	0.726887	-0.0405888	0.736814	-0.214306	0.0727124
STK40	blue	18.5461	4.86991	13.6762	-8.80626	-0.354851	0.00239398	-0.405744	0.000447323	0.354255	0.0024377	0.0194455	0.872127	0.566985	2.53729e-07	-0.574044	1.66139e-07	-0.613263	1.30415e-08	-0.485748	1.75476e-05	-0.296348	0.0120937	-0.204908	0.0864951	0.0993703	0.409661	-0.109886	0.361638	0.306197	0.00940511	0.147853	0.218511	-0.0247014	0.837983	-0.0193454	0.87278
VIPR1	blue	13.5267	5.69667	7.83001	-2.13333	-0.354494	0.00242004	-0.361145	0.00197347	0.524241	2.70217e-06	0.00722896	0.95229	0.606318	2.09891e-08	-0.414896	0.000321265	-0.334596	0.0043444	-0.523327	2.83258e-06	-0.0853948	0.4789	-0.472592	3.16352e-05	-0.0334772	0.781661	0.0670703	0.578389	0.243983	0.040321	0.274139	0.020698	0.170096	0.15614	-0.298706	0.0113958
NDUFV1	blue	44.2201	21.0941	23.126	-2.03193	-0.354105	0.00244882	-0.503955	7.45042e-06	0.497177	1.03082e-05	0.158186	0.187654	0.767455	5.88475e-15	-0.567952	2.39576e-07	-0.615046	1.15205e-08	-0.60548	2.22126e-08	0.017644	0.883887	-0.406967	0.000428202	-0.102795	0.393629	0.212711	0.0749179	0.509293	5.74139e-06	0.0706536	0.55821	-0.0184266	0.878775	-0.192767	0.107268
APOA4	blue	2.91924	0.881308	2.03794	-1.15663	-0.353964	0.00245928	-0.421394	0.000252517	0.263357	0.0264851	-0.117569	0.328837	0.315491	0.00736208	-0.13811	0.250723	-0.198845	0.0964311	-0.237414	0.0461978	-0.167514	0.162615	-0.244208	0.0401312	-0.107962	0.370157	0.125031	0.298844	0.212778	0.0748241	-0.105758	0.380064	-0.0175065	0.884786	-0.164996	0.169116
NFS1	blue	15.1519	5.22852	9.92337	-4.69485	-0.353708	0.00247841	-0.441155	0.00011775	0.390439	0.000762186	0.138983	0.247713	0.535485	1.49645e-06	-0.269096	0.0232542	-0.443	0.000109392	-0.565025	2.84879e-07	0.167358	0.163011	-0.319754	0.00656316	-0.0330205	0.784567	0.18647	0.119465	0.533554	1.65883e-06	-0.156165	0.193426	-0.117363	0.329688	-0.376152	0.00122556
GRTP1	blue	3.3436	0.969719	2.37388	-1.40416	-0.352646	0.00255928	-0.355475	0.00234901	0.385833	0.000890375	-0.122938	0.307072	0.385804	0.000891248	-0.224771	0.059493	-0.192002	0.108695	-0.324603	0.00574803	-0.165379	0.168116	-0.288063	0.0148482	0.174802	0.144837	-0.0912636	0.44909	0.142351	0.236326	0.125802	0.29585	0.170693	0.154671	-0.228643	0.0551268
PTP4A1	blue	3.91624	0.826138	3.0901	-2.26396	0.352307	0.00258558	0.393195	0.000693753	-0.394727	0.000658167	-0.00634621	0.95811	-0.309201	0.00869648	0.17081	0.154385	0.317363	0.00700137	0.371166	0.00143936	-0.194267	0.10451	0.116882	0.331689	0.138625	0.248945	-0.192219	0.108289	-0.26851	0.0235679	0.0526761	0.662632	0.0675714	0.575547	0.201162	0.0925349
BCKDK	blue	21.9793	4.7669	17.2124	-12.4455	-0.35219	0.00259469	-0.431308	0.000173219	0.293097	0.0131169	0.247754	0.0372371	0.462861	4.81775e-05	-0.306049	0.00944143	-0.561676	3.46641e-07	-0.501679	8.31483e-06	0.239621	0.0441497	-0.114806	0.340407	-0.103983	0.388154	0.349133	0.00284376	0.571503	1.93714e-07	-0.245679	0.0389086	-0.278929	0.0184958	-0.23796	0.0456836
GAMT	blue	31.6361	9.56335	22.0728	-12.5094	-0.352089	0.00260262	-0.335561	0.00422648	0.583604	9.21428e-08	-0.0596472	0.621224	0.657247	4.7999e-10	-0.557413	4.43594e-07	-0.358443	0.00214514	-0.596293	4.08956e-08	-0.381397	0.00103199	-0.592875	5.10739e-08	0.082781	0.492509	-0.0687157	0.569081	0.0773083	0.521647	0.288527	0.0146809	0.353357	0.00250489	-0.38824	0.000821141
PSMB7	blue	199.379	34.5538	164.826	-130.272	-0.348335	0.00291222	-0.230007	0.0536525	0.747862	6.69016e-14	0.0149172	0.901735	0.762518	1.10985e-14	-0.618807	8.84597e-09	-0.133542	0.266889	-0.521591	3.09658e-06	-0.0575645	0.633481	-0.814533	5.61821e-18	0.280365	0.0178761	0.155659	0.194893	-0.272613	0.0214448	0.579165	1.21439e-07	0.755623	2.62482e-14	-0.409072	0.00039703
EPHX2	blue	48.6995	15.177	33.5225	-18.3455	-0.347558	0.00298023	-0.332863	0.00456355	0.555622	4.91509e-07	-0.042079	0.727521	0.717767	1.86909e-12	-0.604399	2.38896e-08	-0.274523	0.0205136	-0.389869	0.000777081	-0.170468	0.155223	-0.591343	5.63781e-08	0.086446	0.473484	0.0782888	0.516363	-0.0231232	0.848207	0.406492	0.000435541	0.460458	5.33466e-05	-0.0608645	0.614108
ARAF	blue	36.4786	14.0257	22.4529	-8.42726	-0.346152	0.00310695	-0.401206	0.000525289	0.323782	0.00587952	0.195133	0.102942	0.697624	1.37883e-11	-0.584851	8.52035e-08	-0.646991	1.08738e-09	-0.532211	1.78131e-06	-0.177199	0.139319	-0.26599	0.0249583	0.0647817	0.59145	0.0403894	0.73806	0.516418	4.02665e-06	0.0796315	0.509173	-0.0709318	0.556657	-0.0493153	0.682972
TNRC5	blue	38.0192	9.35764	28.6616	-19.304	-0.346018	0.00311927	-0.283815	0.0164595	0.525775	2.49595e-06	-0.0654044	0.587883	0.644143	1.35716e-09	-0.585985	7.93235e-08	-0.28227	0.0170815	-0.534073	1.61365e-06	-0.384624	0.000927117	-0.632985	3.16438e-09	0.334618	0.00434165	-0.134293	0.264186	-0.047854	0.691888	0.515169	4.2875e-06	0.428368	0.000193938	-0.317505	0.00697464
C16orf80	blue	129	22.6147	106.385	-83.7702	-0.345925	0.00312782	-0.287412	0.0150862	0.708676	4.70286e-12	-0.0855963	0.47786	0.707367	5.35586e-12	-0.592739	5.15246e-08	-0.140191	0.243584	-0.520957	3.19859e-06	-0.0741856	0.538653	-0.758985	1.73134e-14	0.137434	0.253071	0.114016	0.343762	-0.245772	0.0388328	0.487501	1.61931e-05	0.692728	2.18665e-11	-0.404316	0.000470642
SFRS3	blue	4.96437	1.61084	3.35353	-1.7427	0.345885	0.00313155	0.370619	0.00146475	-0.386246	0.000878143	0.0499693	0.678996	-0.43399	0.000156115	0.26255	0.0269678	0.376291	0.00122001	0.387508	0.000841665	0.134596	0.263097	0.247056	0.0377923	-0.0886381	0.462297	-0.221472	0.0634314	-0.300591	0.0108633	0.064229	0.594624	0.0319855	0.791165	0.216531	0.0697211
ERCC1	blue	88.2648	21.7502	66.5146	-44.7644	-0.345688	0.00314983	-0.251077	0.0346844	0.706043	6.10366e-12	0.0515159	0.669628	0.763264	1.00939e-14	-0.612138	1.40977e-08	-0.253228	0.0331116	-0.611492	1.47406e-08	-0.0564349	0.64017	-0.73714	2.30788e-13	0.0933133	0.438927	0.134635	0.262961	-0.0608961	0.613924	0.485762	1.75363e-05	0.568167	2.36518e-07	-0.447101	9.27313e-05
PPP1R16A	blue	56.9416	17.8818	39.0598	-21.178	-0.345499	0.00316745	-0.362407	0.00189761	0.706715	5.71266e-12	-0.105496	0.381252	0.736949	2.35796e-13	-0.573101	1.75914e-07	-0.353918	0.0024627	-0.544645	9.09935e-07	-0.29155	0.0136292	-0.613116	1.31756e-08	0.113137	0.347521	-0.151081	0.208512	0.0652756	0.58862	0.342187	0.00349062	0.435554	0.000146875	-0.277331	0.0192073
CHMP2A	blue	137.075	48.4595	88.6151	-40.1557	-0.344597	0.00325265	-0.302094	0.0104543	0.604997	2.29469e-08	0.157509	0.189572	0.921369	4.9894e-30	-0.756638	2.31669e-14	-0.390307	0.00076563	-0.695931	1.61884e-11	-0.190379	0.111773	-0.817622	3.32516e-18	0.290888	0.0138538	0.0334758	0.78167	0.0941022	0.43505	0.574422	1.62373e-07	0.500562	8.77297e-06	-0.377599	0.00116911
MGC70857	blue	16.4504	4.06185	12.3885	-8.32668	-0.343602	0.00334904	-0.541741	1.06709e-06	0.46724	3.99322e-05	-0.142134	0.237048	0.472497	3.17669e-05	-0.383912	0.000949391	-0.544294	9.27714e-07	-0.483462	1.94742e-05	-0.207658	0.0822651	-0.203691	0.0884224	-0.224233	0.0601218	0.0478888	0.691675	0.400741	0.00053395	-0.0989517	0.411646	-0.120497	0.316846	-0.102134	0.396694
STS	blue	11.2909	2.54782	8.74308	-6.19527	0.343134	0.00339533	0.358181	0.00216247	-0.500531	8.78573e-06	0.0709082	0.556789	-0.48236	2.04714e-05	0.451912	7.61891e-05	0.255983	0.0311848	0.4049	0.000460982	-0.0207047	0.863923	0.411646	0.000361731	0.148825	0.215468	-0.0905429	0.452695	0.0473143	0.695191	-0.232728	0.0508074	-0.344508	0.0032612	0.188212	0.115988
ESPN	blue	56.6512	20.3471	36.3041	-15.957	-0.342773	0.00343138	-0.427792	0.000198254	0.400009	0.000547833	0.391232	0.000741904	0.72162	1.25037e-12	-0.527042	2.33696e-06	-0.691023	2.56201e-11	-0.70796	5.04985e-12	0.22457	0.0597275	-0.316199	0.00722374	0.0224458	0.852603	0.288852	0.0145647	0.649047	9.25266e-10	0.0595798	0.621619	-0.156752	0.191736	-0.307382	0.00911976
HMGCS2	blue	31.833	14.0937	17.7393	-3.6456	-0.341816	0.00352852	-0.3808	0.00105253	0.296317	0.0121032	0.134266	0.264281	0.699563	1.14567e-11	-0.494887	1.14853e-05	-0.531906	1.81037e-06	-0.620443	7.87713e-09	-0.275034	0.0202703	-0.49218	1.30383e-05	-0.0309839	0.797563	0.0822654	0.495218	0.506614	6.5471e-06	0.123918	0.303203	-0.026718	0.824957	-0.255041	0.0318332
PITPNC1	blue	1.49363	0.523946	0.96968	-0.445735	-0.339976	0.00372235	-0.333494	0.00448261	0.298226	0.0115352	-0.00285464	0.98115	0.338769	0.00385451	-0.207396	0.0826597	-0.175298	0.143681	-0.245649	0.0389337	0.0152908	0.899286	-0.204118	0.087742	-0.0212446	0.86041	0.229786	0.0538894	0.11131	0.35541	0.11555	0.337266	0.0951531	0.429916	-0.0756197	0.530809
LOC286167	blue	7.84066	3.1729	4.66775	-1.49485	-0.337558	0.00399137	-0.444778	0.000101858	0.360694	0.00200121	-0.0891183	0.459866	0.507937	6.1368e-06	-0.314459	0.00756788	-0.352131	0.0025993	-0.387288	0.000847917	-0.252027	0.0339827	-0.275004	0.0202847	0.169129	0.158543	-0.07756	0.520288	0.327109	0.00536283	0.109454	0.363541	0.0240511	0.842192	-0.139808	0.244888
PHYHD1	blue	14.4284	5.37014	9.05824	-3.6881	-0.337134	0.00404032	-0.45906	5.65866e-05	0.458444	5.80709e-05	0.0285101	0.813421	0.576676	1.41519e-07	-0.459466	5.5627e-05	-0.514527	4.42768e-06	-0.604076	2.44134e-08	-0.0549674	0.648903	-0.362887	0.00186943	-0.0309629	0.797697	0.0992143	0.4104	0.362678	0.0018817	0.0772506	0.521959	0.00204373	0.986504	-0.281048	0.0175876
JRKL	blue	4.95703	1.49099	3.46604	-1.97505	0.337134	0.00404033	0.353712	0.00247815	-0.25326	0.0330887	-0.0631098	0.601075	-0.472408	3.18922e-05	0.456516	6.29537e-05	0.435349	0.000148056	0.376866	0.00119741	0.275178	0.0202024	0.236323	0.0472391	-0.105715	0.380259	0.0194466	0.87212	-0.202427	0.0904592	-0.163403	0.173327	-0.0244611	0.839538	0.0635084	0.598774
ZNF275	blue	4.17301	0.931977	3.24103	-2.30905	-0.336571	0.00410611	-0.286817	0.0153062	0.161424	0.178663	-0.227205	0.0567169	0.310221	0.00846678	-0.269175	0.0232123	-0.0482972	0.689179	0.0362773	0.763909	-0.375273	0.00126102	-0.184526	0.123436	0.0479765	0.691139	-0.156165	0.193426	-0.064424	0.593503	0.195877	0.101611	0.225417	0.0587464	0.324593	0.00574966
ACAA2	blue	16.4099	8.84137	7.56856	1.27282	-0.336438	0.00412177	-0.384419	0.000933465	0.434009	0.000156002	-0.0324072	0.788475	0.627261	4.82235e-09	-0.367906	0.00159673	-0.247083	0.037771	-0.354813	0.00239678	-0.226365	0.0576633	-0.484531	1.85499e-05	0.0446882	0.711345	-0.0282187	0.815295	0.227819	0.0560336	0.160285	0.181791	0.228636	0.0551353	-0.136571	0.256092
ACAT1	blue	9.91079	3.16766	6.74313	-3.57547	-0.335985	0.00417556	-0.340868	0.00362723	0.385667	0.000895346	-0.0891057	0.45993	0.491725	1.33178e-05	-0.379033	0.00111551	-0.164144	0.171358	-0.265629	0.0251632	-0.143458	0.232663	-0.404356	0.000469976	-0.0453746	0.70711	0.0549074	0.649261	-0.00887238	0.94146	0.196858	0.0998761	0.326145	0.00550828	-0.0242987	0.840589
ACADL	blue	4.34613	1.43866	2.90747	-1.46882	-0.334943	0.00430169	-0.431475	0.000172109	0.459957	5.44887e-05	-0.121682	0.312078	0.430561	0.000178285	-0.266936	0.0244283	-0.169124	0.158555	-0.291147	0.0137657	0.146282	0.223501	-0.372681	0.00137107	-0.189727	0.11303	0.268409	0.0236228	0.0489355	0.685285	-0.0227439	0.850668	0.205627	0.0853728	-0.159117	0.185037
ETFDH	blue	12.4329	3.61766	8.81524	-5.19759	-0.334162	0.00439831	-0.260482	0.0282407	0.435948	0.000144626	-0.131816	0.273177	0.48212	2.06944e-05	-0.193038	0.106764	0.0140306	0.907548	-0.229552	0.0541408	-0.161562	0.178288	-0.564439	2.94883e-07	0.107544	0.372023	-0.00274349	0.981884	0.0077422	0.948907	0.108352	0.368422	0.388942	0.000801888	-0.244909	0.0395451
CDK9	blue	14.4265	4.9217	9.50477	-4.58307	-0.332761	0.00457673	-0.315482	0.00736394	0.376691	0.00120424	-0.122626	0.308308	0.549941	6.77884e-07	-0.470739	3.43072e-05	-0.227437	0.0564587	-0.176898	0.140004	-0.244124	0.0402022	-0.413307	0.000340501	0.0517208	0.66839	-0.0921508	0.444675	-0.0131228	0.913507	0.23635	0.0472131	0.326453	0.00546151	0.10852	0.367672
SSR1	blue	23.6343	4.14439	19.4899	-15.3455	0.332312	0.00463522	0.379331	0.00110467	-0.516154	4.08051e-06	0.122415	0.309151	-0.533806	1.63673e-06	0.65337	6.56252e-10	0.426739	0.000206374	0.509835	5.59004e-06	0.222509	0.0621713	0.416992	0.000297413	0.014152	0.906752	0.000901427	0.994047	0.0706147	0.558427	-0.296866	0.0119373	-0.323966	0.00584971	0.165355	0.168179
PDAP1	blue	46.4992	15.325	31.1742	-15.8492	-0.332058	0.0046685	-0.251938	0.034048	0.506836	6.47661e-06	0.159024	0.185295	0.729783	5.21612e-13	-0.685765	4.14847e-11	-0.403532	0.000483912	-0.371907	0.00140558	-0.01106	0.927062	-0.425686	0.000214802	0.157893	0.188481	0.109775	0.362127	0.0217276	0.857269	0.401565	0.000518699	0.405645	0.000448913	0.0435378	0.718462
PRDX1	blue	124.953	22.9347	102.018	-79.0837	-0.331814	0.00470088	-0.231048	0.0525488	0.725517	8.26886e-13	0.0507239	0.674419	0.720955	1.34082e-12	-0.579247	1.20828e-07	-0.159403	0.184238	-0.540484	1.14276e-06	0.114459	0.341879	-0.756959	2.22651e-14	0.209858	0.0789996	0.302306	0.0103976	-0.218068	0.0677125	0.454247	6.91836e-05	0.683366	5.15188e-11	-0.475175	2.82318e-05
CIDEB	blue	77.7378	36.2135	41.5243	-5.31084	-0.331761	0.0047079	-0.355322	0.00235997	0.396665	0.000615534	0.304959	0.00971157	0.877096	1.15195e-23	-0.714337	2.65847e-12	-0.643406	1.43674e-09	-0.773171	2.76779e-15	-0.16623	0.165905	-0.59686	3.94069e-08	0.147312	0.220221	-0.020802	0.86329	0.495445	1.11873e-05	0.340363	0.00368077	0.0733317	0.54335	-0.321106	0.00632629
ABHD14B	blue	55.5227	20.3222	35.2005	-14.8783	-0.3317	0.00471593	-0.446888	9.35357e-05	0.503612	7.57526e-06	0.242054	0.0419785	0.732841	3.72848e-13	-0.524258	2.69987e-06	-0.680617	6.58623e-11	-0.799715	6.1099e-17	0.0685145	0.570216	-0.417654	0.000290226	-0.00776924	0.948728	0.221704	0.063148	0.598858	3.45544e-08	0.0306128	0.799937	-0.101003	0.401969	-0.475555	2.77614e-05
ANKRD44	blue	16.4334	4.4241	12.0093	-7.58517	0.331623	0.00472616	0.4222	0.000245003	-0.484966	1.81858e-05	0.0211144	0.861257	-0.588686	6.6833e-08	0.573579	1.70895e-07	0.452025	7.58341e-05	0.593334	4.9581e-08	0.123544	0.304674	0.475735	2.75406e-05	-0.0716055	0.552906	-0.142304	0.23648	-0.092349	0.443692	-0.107793	0.370909	-0.223637	0.0608243	0.350049	0.00276699
RNF130	blue	137	26.1592	110.841	-84.6816	-0.329494	0.00501758	-0.265932	0.0249912	0.713312	2.95064e-12	-0.0924427	0.443228	0.744885	9.49285e-14	-0.666135	2.30254e-10	-0.242346	0.0417244	-0.550571	6.54322e-07	-0.164604	0.170145	-0.745696	8.63379e-14	0.181956	0.128841	0.0441053	0.714948	-0.218683	0.066922	0.490056	1.43912e-05	0.666897	2.15956e-10	-0.343479	0.00336118
PDK2	blue	20.1099	4.56856	15.5413	-10.9728	-0.329206	0.00505831	-0.469847	3.56671e-05	0.337821	0.00396128	-0.0303604	0.801552	0.478321	2.45474e-05	-0.333259	0.00451258	-0.561312	3.54056e-07	-0.538287	1.2872e-06	-0.217704	0.0681838	-0.169172	0.158435	-0.0230299	0.848812	0.0133537	0.91199	0.535303	1.51107e-06	-0.1335	0.267043	-0.2212	0.0637649	-0.255224	0.0317061
ANG /// RNASE4	blue	46.1796	17.3263	28.8533	-11.5271	-0.32912	0.00507044	-0.297401	0.0117778	0.484221	1.88136e-05	0.166122	0.166187	0.777333	1.57603e-15	-0.661686	3.33614e-10	-0.389574	0.000784911	-0.603118	2.60338e-08	-0.141703	0.238486	-0.625657	5.41813e-09	0.269668	0.0229515	0.0247549	0.837637	0.132753	0.269751	0.458281	5.84698e-05	0.368903	0.00154703	-0.266293	0.0247879
TH1L	blue	19.6229	8.47078	11.1521	-2.68135	-0.328987	0.0050893	-0.467948	3.87297e-05	0.507896	6.14913e-06	0.0401042	0.739844	0.67185	1.41684e-10	-0.524191	2.70916e-06	-0.512217	4.96812e-06	-0.527516	2.27987e-06	-0.0578566	0.631756	-0.444173	0.000104366	-0.00190689	0.987408	0.0755798	0.531027	0.30128	0.010674	0.0500014	0.678801	0.124865	0.299494	-0.19427	0.104503
ZAK	blue	42.776	8.48561	34.2904	-25.8048	0.328833	0.00511135	0.266365	0.0247475	-0.429161	0.00018814	-0.101851	0.39801	-0.627813	4.63208e-09	0.68681	3.77285e-11	0.378771	0.00112515	0.488601	1.53928e-05	0.147855	0.218505	0.544183	9.33408e-07	-0.142197	0.236838	-0.000551386	0.996359	0.0756229	0.530792	-0.444222	0.000104158	-0.449492	8.41353e-05	0.113341	0.346646
FH	blue	20.3657	7.15333	13.2124	-6.05908	-0.328535	0.005154	-0.444034	0.000104947	0.244516	0.0398723	0.220679	0.0644083	0.614216	1.22061e-08	-0.48049	2.22733e-05	-0.568581	2.30758e-07	-0.513926	4.56278e-06	0.0616956	0.60927	-0.332942	0.00455324	-0.0130953	0.913687	0.287286	0.0151324	0.466971	4.03981e-05	-0.0189419	0.875411	-0.105016	0.383435	-0.133707	0.266295
MECR	blue	44.7438	17.2994	27.4443	-10.1449	-0.327731	0.00527087	-0.282988	0.0167899	0.575233	1.54557e-07	0.217465	0.068495	0.782071	8.1787e-16	-0.590183	6.0737e-08	-0.389948	0.000775006	-0.686822	3.76868e-11	-0.0269638	0.823373	-0.674596	1.11774e-10	0.218032	0.0677588	0.149534	0.213264	0.197612	0.0985575	0.293461	0.0129987	0.354225	0.00243989	-0.497636	1.0086e-05
RANBP1	blue	41.7959	12.8782	28.9177	-16.0396	-0.327575	0.0052938	-0.259772	0.0286893	0.52417	2.71217e-06	0.172143	0.151145	0.71694	2.03573e-12	-0.651347	7.71224e-10	-0.392268	0.000716114	-0.490681	1.39803e-05	0.00361053	0.97616	-0.502621	7.94627e-06	0.117344	0.329767	0.0755983	0.530926	0.0422241	0.726618	0.453923	7.01195e-05	0.413303	0.000340556	-0.142019	0.237432
PSMB2	blue	46.5527	19.1597	27.393	-8.23331	-0.326887	0.0053961	-0.271456	0.0220266	0.470271	3.50137e-05	0.407027	0.000427292	0.795394	1.18049e-16	-0.699723	1.12824e-11	-0.587561	7.17925e-08	-0.685937	4.08454e-11	0.184692	0.123093	-0.492187	1.30341e-05	0.356681	0.00226412	0.294088	0.0127974	0.288268	0.0147742	0.343447	0.0033643	0.191725	0.109217	-0.323762	0.00588268
AGPAT3 /// LOC653101	blue	36.0359	9.83518	26.2008	-16.3656	-0.324372	0.00578485	-0.403011	0.000492919	0.147969	0.218146	0.28193	0.0172209	0.630389	3.83492e-09	-0.532382	1.76531e-06	-0.657299	4.7796e-10	-0.504621	7.21399e-06	-0.110034	0.360989	-0.197727	0.0983584	0.0693366	0.565587	0.0867852	0.471744	0.586393	7.73081e-08	0.073	0.54518	-0.229777	0.0538987	0.00129751	0.991432
VRK3	blue	17.9724	4.82347	13.1489	-8.32541	-0.32417	0.00581703	-0.343792	0.00333049	0.352234	0.00259128	0.0390943	0.746172	0.574993	1.56828e-07	-0.634164	2.89845e-09	-0.432591	0.000164835	-0.281445	0.017422	-0.170897	0.154172	-0.268138	0.023769	0.166075	0.166308	-0.0371388	0.758471	0.0135123	0.91095	0.322882	0.00602651	0.237658	0.0459675	0.161609	0.17816
ZC3H13	blue	30.0935	7.58234	22.5112	-14.9288	0.322551	0.00608149	0.304234	0.00989507	-0.561732	3.45504e-07	0.0402977	0.738634	-0.606559	2.0649e-08	0.540132	1.1648e-06	0.222975	0.0616118	0.342889	0.00341971	0.127775	0.288279	0.518132	3.6928e-06	-0.0678488	0.573977	-0.162786	0.174979	0.127345	0.289921	-0.357142	0.00223246	-0.441527	0.000116022	0.140619	0.242134
APEH	blue	41.3157	21.6003	19.7154	1.88487	-0.322108	0.00615557	-0.321433	0.00627005	0.474067	2.9648e-05	0.199131	0.0959445	0.80261	3.89432e-17	-0.532469	1.7572e-06	-0.326274	0.00548863	-0.465482	4.30711e-05	-0.053346	0.658607	-0.630166	3.8982e-09	0.107765	0.371036	0.128832	0.284279	0.281395	0.0174428	0.306231	0.00939695	0.313184	0.00782912	-0.182046	0.12865
MRPS9	blue	53.6747	14.7618	38.9129	-24.1511	-0.322001	0.00617364	-0.246193	0.0384887	0.533287	1.68249e-06	-0.0106804	0.929559	0.679044	7.57123e-11	-0.386598	0.000867833	-0.0172074	0.886741	-0.311893	0.00810149	-0.0822706	0.49519	-0.702356	8.75193e-12	0.195729	0.101875	0.0646526	0.592191	-0.0152026	0.899864	0.40637	0.000437441	0.555001	5.09232e-07	-0.250136	0.0353921
IDH3B	blue	65.4802	28.5433	36.937	-8.39372	-0.32171	0.00622286	-0.31992	0.00653368	0.660187	3.77458e-10	0.212589	0.0750899	0.846565	1.42834e-20	-0.619052	8.69421e-09	-0.395987	0.000630159	-0.6235	6.3305e-09	0.116032	0.335241	-0.659755	3.91099e-10	0.146428	0.223033	0.300951	0.010764	0.164967	0.169192	0.345189	0.00319649	0.385885	0.000888841	-0.368816	0.0015513
PKLR	blue	16.9237	4.17427	12.7494	-8.57515	-0.321201	0.00630991	-0.486027	1.73257e-05	0.238508	0.0451726	0.167582	0.16244	0.425423	0.000216956	-0.285628	0.0157542	-0.469691	3.59087e-05	-0.325318	0.0056357	0.39207	0.000720972	-0.0628035	0.602846	-0.325343	0.00563188	0.486878	1.66629e-05	0.492282	1.29764e-05	-0.217545	0.0683909	-0.254534	0.0321862	-0.00414773	0.972615
SULT1A3 /// GIYD2 /// GIYD1 /// LOC644122	blue	5.22497	1.54626	3.67871	-2.13245	-0.32118	0.0063136	-0.29957	0.011149	0.405942	0.000444175	0.104374	0.386363	0.463822	4.62429e-05	-0.216108	0.0702815	-0.200872	0.0930155	-0.482776	2.00896e-05	0.0983959	0.414291	-0.463973	4.59456e-05	0.146247	0.223611	0.182799	0.127049	0.246726	0.0380574	0.129514	0.281714	0.144439	0.229449	-0.456994	6.17092e-05
FKBP2	blue	45.814	14.5409	31.2731	-16.7322	-0.320456	0.00643922	-0.362681	0.00188149	0.716149	2.20844e-12	0.00871316	0.942509	0.72413	9.58714e-13	-0.578138	1.29373e-07	-0.357427	0.00221303	-0.571421	1.94679e-07	-0.0176372	0.883932	-0.581896	1.0252e-07	-0.0379549	0.753331	0.151246	0.208011	0.0460034	0.703238	0.253447	0.0329554	0.413989	0.000332127	-0.358683	0.00212936
CHID1	blue	6.94029	2.19299	4.74729	-2.5543	-0.319859	0.00654453	-0.432879	0.000163006	0.414631	0.000324401	0.0102388	0.932465	0.35376	0.00247457	-0.079088	0.512077	-0.205344	0.0858132	-0.246373	0.0383427	0.318121	0.00685967	-0.198291	0.0973831	-0.196201	0.101035	0.428197	0.000195215	0.277073	0.0193241	-0.224728	0.0595435	-0.0453454	0.70729	-0.209395	0.0796778
MAP1LC3A	blue	7.78834	1.54204	6.2463	-4.70426	-0.319787	0.00655729	-0.456497	6.30041e-05	0.421039	0.000255886	0.120962	0.314969	0.346163	0.00310595	-0.216553	0.0696923	-0.370709	0.00146054	-0.415331	0.000316182	0.4456	9.8536e-05	-0.125116	0.298516	-0.304576	0.00980806	0.399544	0.000556823	0.322116	0.00615423	-0.157192	0.190478	-0.0856971	0.47734	-0.274559	0.0204964
ZNF587	blue	7.54369	1.93131	5.61238	-3.68108	0.319714	0.00657029	0.358585	0.00213579	-0.400881	0.00053133	0.0737614	0.540984	-0.488633	1.537e-05	0.517329	3.84581e-06	0.39984	0.000551083	0.377191	0.00118481	0.233403	0.0501215	0.337573	0.00398964	-0.15576	0.194598	0.0356965	0.767582	0.00669942	0.955781	-0.166762	0.164537	-0.197056	0.0995282	0.0465234	0.700042
C20orf6	blue	156.715	28.2062	128.509	-100.302	0.318887	0.00671914	0.211036	0.0772929	-0.652196	7.20817e-10	0.00445393	0.970594	-0.753162	3.54458e-14	0.658797	4.23005e-10	0.203625	0.0885277	0.595933	4.18705e-08	0.22505	0.0591693	0.849806	7.23939e-21	-0.350487	0.00273095	0.0220066	0.855456	0.200433	0.0937476	-0.568017	2.38647e-07	-0.689674	2.9022e-11	0.454883	6.73812e-05
LOC651633	blue	13.0311	1.47795	11.5532	-10.0752	0.316865	0.00709584	0.391365	0.00073855	-0.450352	8.1228e-05	0.109194	0.36469	-0.391948	0.000723997	0.557662	4.37296e-07	0.365006	0.00174959	0.387473	0.000842664	0.187717	0.116969	0.264059	0.0260703	-0.0365458	0.762213	-0.00169378	0.988815	0.162716	0.175166	-0.20616	0.084549	-0.23757	0.0460505	0.099977	0.406793
GPSN2	blue	42.2131	19.3589	22.8542	-3.49525	-0.316846	0.00709935	-0.421061	0.000255675	0.392225	0.000717168	0.261453	0.0276367	0.754842	2.88844e-14	-0.531744	1.82592e-06	-0.589489	6.34921e-08	-0.687269	3.61799e-11	-0.0286606	0.812455	-0.462634	4.86448e-05	0.131452	0.274514	0.225583	0.0585549	0.578548	1.26149e-07	0.108692	0.366909	-0.0665948	0.581091	-0.365082	0.0017454
POLD4	blue	128.939	22.5634	106.375	-83.812	-0.31601	0.00726044	-0.187624	0.117153	0.709129	4.49549e-12	-0.0233159	0.846957	0.714061	2.7342e-12	-0.589667	6.27734e-08	-0.14345	0.232689	-0.48534	1.78783e-05	-0.194557	0.103983	-0.725861	7.97023e-13	0.230841	0.0527669	-0.0837225	0.487584	-0.195897	0.101575	0.51687	3.93592e-06	0.698383	1.28256e-11	-0.357166	0.0022308
PCYT2	blue	4.51297	0.82678	3.68619	-2.85941	-0.315988	0.00726469	-0.394152	0.000671327	0.455958	6.44344e-05	-0.0439205	0.716092	0.292182	0.0134179	-0.116636	0.332717	-0.263721	0.0262693	-0.321074	0.00633182	0.248116	0.0369514	-0.115109	0.339125	-0.0733579	0.543206	0.586761	7.55253e-08	0.231995	0.0515613	-0.161631	0.1781	-0.0357707	0.767113	-0.243386	0.040828
MT1M	blue	8.018	6.34685	1.67114	4.67571	-0.315698	0.00732133	-0.346794	0.00304853	0.248089	0.036973	-0.0633418	0.599735	0.372561	0.00137635	-0.349228	0.00283568	-0.262184	0.0271896	-0.373217	0.00134762	-0.18407	0.124382	-0.289922	0.0141871	0.0576716	0.632848	-0.0443893	0.713192	0.109041	0.365364	0.165198	0.168589	0.0880087	0.465494	-0.131794	0.273257
BANP	blue	3.31172	1.012	2.29972	-1.28772	-0.315596	0.00734151	-0.487294	1.63475e-05	0.341377	0.00357392	-0.0811205	0.501259	0.342096	0.00349988	-0.159419	0.184194	-0.258036	0.0298107	-0.213517	0.0737973	0.136825	0.255202	-0.153002	0.202718	-0.128453	0.285708	0.169693	0.157139	0.277293	0.0192244	-0.192877	0.107063	-0.0603979	0.616832	-0.0400214	0.740362
MTMR9	blue	49.2142	15.0055	34.2087	-19.2033	0.315469	0.00736646	0.289908	0.0141921	-0.447765	9.02687e-05	-0.0636558	0.597924	-0.741225	1.45013e-13	0.709024	4.54265e-12	0.447578	9.09547e-05	0.575756	1.49702e-07	0.328073	0.00522095	0.608863	1.7654e-08	-0.205313	0.0858619	0.225471	0.0586839	-0.0999631	0.406859	-0.50931	5.73656e-06	-0.342108	0.00349863	0.154617	0.197934
CTDSP2	blue	32.4729	9.19318	23.2797	-14.0866	-0.31542	0.00737613	-0.24419	0.0401467	0.43703	0.000138613	-0.0712312	0.554989	0.636694	2.39733e-09	-0.565904	2.70498e-07	-0.252457	0.0336686	-0.417045	0.000296837	-0.336949	0.00406174	-0.548691	7.26987e-07	0.206966	0.0833134	-0.0283675	0.814338	-0.0420382	0.727775	0.451497	7.75006e-05	0.412946	0.00034502	-0.165297	0.168329
ZNF330	blue	28.2542	6.74745	21.5068	-14.7593	-0.314263	0.0076076	-0.266652	0.0245864	0.491869	1.32284e-05	-0.0729004	0.54573	0.590484	5.95743e-08	-0.359081	0.0021034	-0.0196005	0.871116	-0.382306	0.00100142	-0.00910671	0.939917	-0.685048	4.42713e-11	0.101242	0.400852	0.245512	0.0390456	-0.0617618	0.608885	0.343144	0.00339429	0.4956	1.11056e-05	-0.363122	0.00185579
IMP4	blue	113.179	39.4134	73.7656	-34.3523	-0.313964	0.00766831	-0.305385	0.00960527	0.715952	2.25351e-12	0.175729	0.142684	0.889423	3.71536e-25	-0.641959	1.60615e-09	-0.357063	0.00223786	-0.748281	6.36595e-14	-0.0155945	0.897297	-0.818691	2.76707e-18	0.218168	0.0675836	0.181652	0.129493	0.135898	0.258467	0.399973	0.000548513	0.493753	1.21132e-05	-0.565885	2.70796e-07
PSMB6	blue	195.481	35.9292	159.552	-123.623	-0.31387	0.0076876	-0.227536	0.0563478	0.738751	1.92332e-13	0.0372825	0.757565	0.769154	4.71342e-15	-0.622983	6.56995e-09	-0.134412	0.263759	-0.430962	0.000175546	0.0392339	0.745296	-0.743425	1.12514e-13	0.298988	0.0113148	0.134127	0.26478	-0.256344	0.0309392	0.53864	1.2629e-06	0.761092	1.3293e-14	-0.2896	0.0143
TDO2	blue	10.0569	2.94463	7.1123	-4.16767	-0.312233	0.00802892	-0.198	0.0978847	0.339631	0.00375969	-0.0339557	0.77862	0.504455	7.27208e-06	-0.359322	0.00208786	-0.0871254	0.470002	-0.312259	0.00802347	-0.325421	0.00561971	-0.523215	2.84899e-06	0.365565	0.00171914	-0.0472541	0.695559	-0.0335003	0.781514	0.341679	0.00354271	0.366691	0.00165923	-0.22613	0.0579303
HPD	blue	73.0705	28.7096	44.3609	-15.6513	-0.311643	0.00815514	-0.326223	0.00549642	0.583912	9.03818e-08	0.246507	0.0382347	0.855438	2.13691e-21	-0.761452	1.27025e-14	-0.564429	2.9505e-07	-0.704797	6.89855e-12	0.0475047	0.694025	-0.600488	3.10214e-08	0.0764228	0.526442	0.0805245	0.504419	0.247063	0.0377872	0.413373	0.000339689	0.306766	0.00926708	-0.285894	0.0156532
PCBP2	blue	29.672	7.61663	22.0553	-14.4387	-0.310813	0.00833572	-0.210182	0.0785265	0.352652	0.00255884	-0.0231019	0.848345	0.607645	1.91815e-08	-0.645683	1.20422e-09	-0.372903	0.0013613	-0.439862	0.000123956	-0.427912	0.000197348	-0.483688	1.9275e-05	0.0539038	0.655262	-0.196556	0.100407	0.0456872	0.705184	0.451365	7.792e-05	0.328653	0.00513705	-0.0277656	0.81821
CHORDC1	blue	9.48317	2.35184	7.13133	-4.77949	0.310302	0.0084487	0.354366	0.00242951	-0.473366	3.05777e-05	0.111933	0.35271	-0.485992	1.73535e-05	0.469039	3.69412e-05	0.291979	0.0134853	0.386181	0.000880055	0.17133	0.153114	0.319018	0.00669535	-0.134496	0.263457	-0.122166	0.310141	0.0502554	0.677259	-0.221402	0.0635174	-0.288542	0.0146754	0.147729	0.218902
HDHD3	blue	101.675	33.8725	67.8028	-33.9303	-0.310261	0.00845782	-0.330666	0.00485534	0.687072	3.68371e-11	0.0590147	0.624936	0.842698	3.14991e-20	-0.631344	3.57377e-09	-0.261602	0.0275454	-0.538614	1.26464e-06	-0.0380139	0.75296	-0.741889	1.34366e-13	0.187634	0.117133	0.128264	0.286426	0.00667174	0.955963	0.431906	0.000169262	0.55702	4.53717e-07	-0.310915	0.00831347
AGXT2L1	blue	4.06053	0.954986	3.10555	-2.15056	-0.310156	0.00848122	-0.442948	0.00010962	0.350133	0.00275998	-0.00768086	0.949311	0.292588	0.0132837	-0.21581	0.0706785	-0.265389	0.0253002	-0.214153	0.0729213	0.316828	0.00710285	-0.14193	0.23773	-0.319058	0.0066882	0.470376	3.48544e-05	0.131643	0.273812	-0.191491	0.109658	0.00900081	0.940615	-0.0571982	0.635647
POLR3E	blue	28.3041	9.39647	18.9077	-9.5112	-0.310136	0.00848556	-0.217847	0.0679985	0.395893	0.000632208	0.119332	0.321586	0.66773	2.01281e-10	-0.523564	2.79824e-06	-0.19603	0.101339	-0.442352	0.000112264	-0.0631235	0.600996	-0.626549	5.07878e-09	0.195455	0.102364	-0.00849814	0.943926	0.0642282	0.594629	0.467126	4.013e-05	0.40083	0.000532288	-0.224332	0.0600057
LASS6	blue	18.8231	3.88165	14.9414	-11.0598	0.309926	0.00853257	0.308708	0.00880938	-0.518641	3.59874e-06	-0.167172	0.163488	-0.546672	8.13464e-07	0.602526	2.70847e-08	0.473717	3.0109e-05	0.616535	1.03808e-08	-0.215648	0.0708954	0.378984	0.00111732	0.00282987	0.981314	-0.170931	0.154089	-0.055456	0.64599	-0.29494	0.0125281	-0.2284	0.0553936	0.300579	0.0108665
TROVE2	blue	139.716	35.2928	104.423	-69.1306	0.309251	0.00868508	0.2127	0.0749338	-0.640059	1.85756e-09	-0.228138	0.0556814	-0.855036	2.33558e-21	0.796146	1.05381e-16	0.448956	8.59943e-05	0.812487	7.90886e-18	0.0807544	0.503199	0.787692	3.6757e-16	-0.286089	0.0155794	-0.0112858	0.925577	-0.0224361	0.852666	-0.6021	2.78671e-08	-0.521822	3.06012e-06	0.525268	2.56243e-06
ALAD	blue	47.063	10.9108	36.1522	-25.2414	-0.308897	0.00876611	-0.430171	0.000180977	0.159761	0.18324	0.250342	0.0352364	0.623254	6.44368e-09	-0.566818	2.56244e-07	-0.700039	1.09454e-11	-0.614036	1.23601e-08	-0.129028	0.28354	-0.261955	0.027329	-0.176285	0.141404	0.123947	0.303087	0.614003	1.23885e-08	0.0749939	0.534225	-0.2437	0.0405608	-0.0947031	0.43211
ALDOC	blue	9.80607	4.72272	5.08335	-0.360635	-0.307216	0.00915925	-0.257777	0.0299816	0.323293	0.0059589	0.328241	0.00519649	0.584491	8.71565e-08	-0.395456	0.000641828	-0.361492	0.00195235	-0.468519	3.7783e-05	0.207046	0.0831919	-0.37285	0.00136365	0.231391	0.0521893	0.63416	2.8992e-09	0.301884	0.0105106	0.0949299	0.431003	0.0777989	0.519	-0.275692	0.0199608
NAPRT1	blue	6.6196	2.38515	4.23445	-1.8493	-0.306801	0.0092587	-0.486783	1.67359e-05	0.419935	0.000266654	-0.0352854	0.770185	0.413064	0.000343539	-0.14293	0.234404	-0.227277	0.0566365	-0.236862	0.0467224	0.179871	0.133358	-0.212179	0.0756664	-0.16912	0.158564	0.287587	0.0150217	0.308121	0.00894563	-0.108431	0.36807	-0.0332701	0.782979	-0.105011	0.383456
PDIA5	blue	49.1648	18.8083	30.3565	-11.5481	-0.304073	0.00993623	-0.209703	0.0792254	0.371625	0.00141833	0.0859531	0.47602	0.745709	8.62099e-14	-0.577073	1.38119e-07	-0.254517	0.0321979	-0.455565	6.5498e-05	-0.314578	0.00754383	-0.675337	1.048e-10	0.269097	0.0232539	-0.0191315	0.874175	0.13199	0.272539	0.488333	1.55844e-05	0.399246	0.000562653	-0.182277	0.128158
STOM	blue	7.1732	2.77324	4.39996	-1.62672	0.303932	0.00997241	0.302654	0.0103053	-0.359089	0.0021029	-0.253833	0.0326804	-0.501848	8.24756e-06	0.388028	0.000827033	0.352757	0.00255068	0.413025	0.00034403	-0.399819	0.000551486	0.292364	0.0133576	0.112908	0.348503	-0.398268	0.000582174	-0.236653	0.046922	-0.0956762	0.427373	-0.106057	0.378711	0.154503	0.198268
DHRS12	blue	183.508	35.6357	147.872	-112.237	-0.303846	0.00999432	-0.213744	0.0734837	0.725563	8.22822e-13	0.0346428	0.774258	0.796528	9.9457e-17	-0.683209	5.22478e-11	-0.208639	0.0807952	-0.625691	5.40489e-09	-0.106602	0.376252	-0.858237	1.14307e-21	0.224676	0.0596044	0.142767	0.234943	-0.188385	0.115649	0.584445	8.74058e-08	0.702998	8.22299e-12	-0.460045	5.42848e-05
VGLL4	blue	3.66096	0.896277	2.76468	-1.8684	0.303814	0.0100027	0.318855	0.00672494	-0.173273	0.148439	0.0558607	0.643582	-0.377106	0.00118806	0.365253	0.00173605	0.227437	0.0564583	0.377567	0.00117034	0.24851	0.036643	0.418802	0.000278132	-0.00824532	0.945591	-0.137719	0.252081	-0.0371894	0.758152	-0.167475	0.162715	-0.146088	0.22412	0.193254	0.106366
MASP1	blue	1.69059	0.55095	1.13964	-0.588693	-0.302838	0.0102569	-0.260622	0.0281532	0.17204	0.151395	0.00265414	0.982474	0.343004	0.00340826	-0.215344	0.071304	-0.214216	0.0728343	-0.304242	0.00989299	-0.170485	0.155181	-0.266245	0.0248149	-0.0249252	0.836535	0.111684	0.353788	0.230275	0.0533663	0.200922	0.0929318	-0.00862926	0.943062	-0.140282	0.243277
SIRT2	blue	20.0308	6.00192	14.0289	-8.02695	-0.302833	0.010258	-0.246626	0.0381381	0.445906	9.7328e-05	0.0920544	0.445154	0.630116	3.91263e-09	-0.607177	1.98007e-08	-0.410846	0.000372381	-0.594731	4.5283e-08	-0.134047	0.265068	-0.545475	8.69219e-07	0.122678	0.308102	0.074552	0.536644	0.0944214	0.433487	0.343156	0.00339308	0.279463	0.0182635	-0.34995	0.00277515
GNL3	blue	17.3593	5.82797	11.5313	-5.70333	0.302685	0.010297	0.151505	0.207221	-0.38895	0.000801659	-0.242332	0.0417367	-0.63361	3.02055e-09	0.531222	1.87698e-06	0.314453	0.007569	0.583606	9.21287e-08	-0.0412133	0.732915	0.544951	8.94717e-07	-0.236062	0.0474908	-0.247348	0.0375597	-0.0997655	0.407792	-0.396024	0.000629342	-0.296107	0.0121672	0.41303	0.000343959
RARRES3	blue	25.0016	6.61504	18.3865	-11.7715	-0.302123	0.0104466	-0.216836	0.0693187	0.443608	0.00010676	0.187914	0.116578	0.634197	2.89125e-09	-0.577487	1.34653e-07	-0.3341	0.00440615	-0.544439	9.20354e-07	-0.129959	0.280052	-0.514646	4.40128e-06	0.474549	2.90246e-05	-0.0597697	0.620507	0.0224594	0.852515	0.538964	1.24096e-06	0.355588	0.0023409	-0.31723	0.00702645
PHF20L1	blue	30.6886	8.76212	21.9265	-13.1644	0.301851	0.0105195	0.335639	0.00421707	-0.413747	0.000335077	-0.0521045	0.666075	-0.66911	1.79058e-10	0.671142	1.50554e-10	0.394633	0.000660295	0.515055	4.312e-06	0.173181	0.148658	0.581223	1.06905e-07	-0.0612114	0.612086	-0.00251028	0.983424	-0.0604743	0.616385	-0.3746	0.0012888	-0.331434	0.00475151	0.159063	0.185187
TUBB2A /// TUBB2B	blue	55.3078	16.3272	38.9806	-22.6534	-0.301822	0.0105273	-0.168918	0.15907	0.464161	4.5578e-05	0.194646	0.103822	0.720054	1.47344e-12	-0.528059	2.21617e-06	-0.103509	0.390333	-0.367273	0.00162901	0.182353	0.127996	-0.670525	1.58725e-10	0.229363	0.0543443	0.234098	0.0494229	-0.0232642	0.847293	0.482165	2.0653e-05	0.539606	1.19851e-06	-0.201847	0.0914062
EMP2	blue	21.2679	10.8515	10.4164	0.435061	-0.300891	0.0107805	-0.238426	0.0452493	0.381605	0.00102494	0.198	0.0978855	0.694533	1.84668e-11	-0.491527	1.34409e-05	-0.387418	0.000844227	-0.554598	5.21077e-07	-0.178965	0.135358	-0.502353	8.04958e-06	0.19387	0.105235	0.191264	0.110087	0.342901	0.00341854	0.297622	0.0117124	0.177046	0.139666	-0.288908	0.0145446
F8A1	blue	74.411	19.8039	54.6071	-34.8032	-0.300278	0.0109501	-0.289542	0.0143203	0.0993177	0.40991	0.440244	0.000122093	0.684511	4.64718e-11	-0.628111	4.53237e-09	-0.757101	2.18773e-14	-0.657746	4.60885e-10	-0.0305305	0.800463	-0.275586	0.0200103	0.0292844	0.808449	0.0655377	0.587121	0.687456	3.55684e-11	0.172873	0.149393	-0.233527	0.0499965	-0.0937969	0.436548
OPRS1	blue	33.753	10.3546	23.3984	-13.0438	-0.300123	0.0109933	-0.324414	0.00577801	0.665518	2.42499e-10	0.0284024	0.814114	0.656337	5.16769e-10	-0.436629	0.000140817	-0.185167	0.122117	-0.478862	2.39605e-05	0.152613	0.203882	-0.604763	2.3312e-08	0.103694	0.389485	0.199031	0.0961136	-0.022863	0.849895	0.248797	0.0364193	0.430053	0.000181802	-0.410412	0.000378276
WBP2	blue	38.8364	13.4206	25.4158	-11.9952	-0.297799	0.0116602	-0.324919	0.00569816	0.360964	0.00198457	0.314886	0.00748207	0.655571	5.49781e-10	-0.447745	9.03421e-05	-0.621174	7.47766e-09	-0.730325	4.91623e-13	0.0427875	0.723116	-0.321165	0.00631613	0.186731	0.118938	0.14867	0.21595	0.620119	8.06091e-09	0.082268	0.495204	-0.148538	0.216362	-0.447513	9.11941e-05
MT1E	blue	6.94449	5.42878	1.51571	3.91307	-0.297734	0.0116793	-0.316473	0.0071709	0.255385	0.0315947	-0.0602933	0.617443	0.364027	0.00180408	-0.34739	0.00299511	-0.233286	0.0502396	-0.336706	0.00409023	-0.129669	0.281134	-0.289209	0.0144376	0.0581351	0.630113	-0.00318589	0.978964	0.0548002	0.649901	0.184082	0.124359	0.127473	0.289431	-0.103063	0.392391
TBC1D9	blue	4.72814	1.76819	2.95995	-1.19176	0.29773	0.0116804	0.375564	0.00124919	-0.396421	0.000620751	-0.0668116	0.579859	-0.485281	1.79267e-05	0.42573	0.000214443	0.386531	0.000869759	0.342886	0.00342	0.0307042	0.799352	0.221655	0.0632072	-0.0635091	0.59877	-0.188158	0.116095	-0.179493	0.134191	-0.0871547	0.469852	-0.0999245	0.407041	0.0844586	0.483751
PDCD8	blue	53.6516	30.8964	22.7552	8.14115	-0.297627	0.0117107	-0.264234	0.0259678	0.358306	0.00215419	0.343396	0.00336941	0.859158	9.2762e-22	-0.554665	5.19097e-07	-0.393736	0.000680976	-0.55078	6.46682e-07	0.0281449	0.815769	-0.658269	4.41656e-10	0.266805	0.0245014	0.170056	0.156241	0.419334	0.000272691	0.29984	0.0110727	0.21618	0.0701862	-0.259213	0.0290467
TMEM86B	blue	5.30466	1.81287	3.49179	-1.67891	-0.297601	0.0117186	-0.393484	0.000686911	0.315337	0.0073924	0.031514	0.794175	0.442291	0.000112538	-0.317288	0.00701545	-0.407411	0.000421451	-0.355619	0.0023387	-0.0818126	0.497602	-0.201653	0.091724	-0.158261	0.18744	0.0555753	0.645279	0.369299	0.00152769	-0.0893979	0.458454	-0.0554345	0.646118	-0.117749	0.328091
DDAH2	blue	29.8684	7.56354	22.3049	-14.7414	-0.297368	0.0117876	-0.154992	0.196836	0.49309	1.24952e-05	0.240262	0.0435686	0.620917	7.61596e-09	-0.468199	3.83106e-05	-0.155462	0.195466	-0.459187	5.62849e-05	0.195075	0.103046	-0.553506	5.54419e-07	0.214036	0.0730815	0.277492	0.0191346	-0.0377312	0.754739	0.491832	1.32515e-05	0.478821	2.40046e-05	-0.318446	0.00679989
C1orf123	blue	173.706	34.2065	139.5	-105.293	-0.296634	0.0120073	-0.182666	0.127331	0.672491	1.34089e-10	0.0702377	0.560534	0.793852	1.48757e-16	-0.696202	1.57785e-11	-0.217218	0.0688175	-0.612167	1.407e-08	-0.109573	0.363016	-0.817989	3.1226e-18	0.325642	0.0055855	0.0617993	0.608667	-0.191013	0.110563	0.636994	2.3438e-09	0.695978	1.61164e-11	-0.43307	0.000161799
CRKL	blue	28.9243	9.17317	19.7511	-10.578	-0.296167	0.0121489	-0.182448	0.127794	0.36961	0.00151261	0.133815	0.265906	0.658285	4.41063e-10	-0.403308	0.000487752	-0.0690366	0.567274	-0.441978	0.000113952	0.0285186	0.813367	-0.723936	9.78694e-13	0.261707	0.0274809	0.131074	0.275908	0.0579365	0.631284	0.377265	0.00118195	0.411497	0.000363701	-0.39234	0.000714357
GLUD2	blue	13.6354	1.77741	11.858	-10.0806	-0.295875	0.0122382	-0.289584	0.0143057	0.0989204	0.411795	-0.0444022	0.713112	0.369419	0.00152186	-0.483535	1.94096e-05	-0.200916	0.0929424	0.0488202	0.685988	-0.0734748	0.542561	-0.175061	0.144232	-0.0726285	0.547233	0.113137	0.347522	-0.11952	0.320815	0.276995	0.0193598	0.234865	0.0486611	0.515186	4.28387e-06
CXCL14	blue	4.86814	1.65835	3.20979	-1.55144	-0.29563	0.0123137	-0.291672	0.0135881	0.22972	0.0539605	0.225319	0.0588589	0.43915	0.000127502	-0.339503	0.00377363	-0.420152	0.000264507	-0.413309	0.000340476	0.126039	0.294935	-0.225837	0.0582646	-0.0272653	0.821431	0.179599	0.133956	0.404884	0.00046124	0.129892	0.2803	-0.102948	0.392921	-0.162492	0.175768
CDC42EP4	blue	34.6765	15.4095	19.267	-3.85749	-0.294983	0.0125146	-0.250249	0.0353064	0.474316	2.93242e-05	0.174782	0.144884	0.74837	6.29942e-14	-0.47485	2.86407e-05	-0.199171	0.0958757	-0.466427	4.13557e-05	0.0790861	0.512087	-0.656176	5.23525e-10	0.150288	0.210938	0.130608	0.277637	0.192499	0.107766	0.409173	0.00039559	0.377885	0.00115826	-0.272174	0.0216641
ZNF271	blue	17.0841	3.9393	13.1448	-9.20547	0.293877	0.0128649	0.295003	0.0125083	-0.156222	0.193263	-0.285511	0.015799	-0.528634	2.15051e-06	0.530397	1.96039e-06	0.611651	1.45792e-08	0.656187	5.23068e-10	0.121538	0.312655	0.301863	0.0105162	-0.109704	0.362439	-0.06864	0.569508	-0.446292	9.58196e-05	-0.14922	0.214236	0.132308	0.271373	0.251331	0.0344962
SLC25A5	blue	164.356	25.8792	138.477	-112.598	-0.293681	0.0129278	-0.140922	0.241113	0.669708	1.70179e-10	0.051544	0.669458	0.70231	8.79135e-12	-0.579441	1.19389e-07	-0.0995593	0.408766	-0.389495	0.000787006	0.0187098	0.876927	-0.721149	1.31375e-12	0.269585	0.0229951	0.132752	0.269757	-0.295291	0.0124185	0.532662	1.73924e-06	0.755388	2.70184e-14	-0.262234	0.0271596
PDXP	blue	149.256	22.8419	126.414	-103.572	-0.292265	0.0133904	-0.234698	0.0488259	0.712818	3.1022e-12	-0.0658756	0.585191	0.685842	4.11956e-11	-0.566029	2.68497e-07	-0.0889283	0.460827	-0.417107	0.000296149	-0.0227633	0.850542	-0.711863	3.41691e-12	0.221159	0.0638153	0.0938342	0.436365	-0.308471	0.00886436	0.456397	6.32667e-05	0.746149	8.18744e-14	-0.309792	0.00856261
TMLHE	blue	12.067	3.95325	8.11374	-4.16049	-0.291431	0.0136693	-0.335046	0.00428896	0.536191	1.44087e-06	-0.0267867	0.824515	0.574695	1.59702e-07	-0.417512	0.000291749	-0.188786	0.11486	-0.431227	0.000173762	0.0255399	0.832561	-0.506846	6.47346e-06	0.0681279	0.572398	0.182825	0.126995	0.0227792	0.850439	0.225385	0.0587827	0.346547	0.00307082	-0.31558	0.00734458
SSSCA1	blue	130.579	23.3154	107.263	-83.9478	-0.29126	0.0137272	-0.19981	0.0947935	0.658537	4.32107e-10	0.0514106	0.670264	0.716664	2.09431e-12	-0.650997	7.92958e-10	-0.166259	0.165831	-0.486041	1.73144e-05	-0.00159247	0.989484	-0.703452	7.86704e-12	0.265689	0.0251294	0.190654	0.111248	-0.255828	0.0312907	0.564221	2.98684e-07	0.689354	2.98884e-11	-0.333058	0.00453837
EXOSC7	blue	27.9765	11.1842	16.7923	-5.60805	-0.290564	0.013965	-0.35003	0.00276852	0.591608	5.54263e-08	0.169765	0.15696	0.697857	1.34852e-11	-0.553296	5.61053e-07	-0.52388	2.75308e-06	-0.654884	5.81109e-10	0.0654802	0.58745	-0.436983	0.000138874	0.0334165	0.782048	0.160947	0.179967	0.311108	0.00827113	0.209191	0.0799774	0.172422	0.150474	-0.351512	0.00264815
SYBL1	blue	11.5879	5.12057	6.46737	-1.3468	-0.290421	0.0140143	-0.336003	0.00417336	0.381644	0.0010236	-0.114217	0.342906	0.571693	1.91509e-07	-0.336318	0.00413587	-0.13316	0.268272	-0.312303	0.00801411	-0.273964	0.0207826	-0.562687	3.26771e-07	0.0578741	0.631653	0.0587742	0.62635	0.118597	0.324593	0.168838	0.15927	0.266727	0.0245447	-0.157159	0.190573
ECM1	blue	2.47446	0.748479	1.72598	-0.977498	-0.290254	0.0140718	-0.248978	0.0362794	0.232357	0.051188	0.12304	0.306666	0.370152	0.00148674	-0.273407	0.0210534	-0.312657	0.00793928	-0.304398	0.00985338	0.00604865	0.960072	-0.18229	0.128131	-0.0848831	0.481548	0.21756	0.0683716	0.291717	0.0135731	0.192638	0.107507	-0.0593831	0.622773	-0.0890703	0.460109
C8G	blue	18.2237	6.40546	11.8182	-5.41276	-0.289925	0.0141863	-0.145899	0.224726	0.468723	3.74509e-05	0.1259	0.295471	0.629628	4.05564e-09	-0.461518	5.10066e-05	-0.209314	0.079797	-0.482667	2.01893e-05	-0.122293	0.309635	-0.548393	7.39202e-07	0.391058	0.000746308	-0.0634163	0.599305	0.0844377	0.48386	0.368389	0.00157248	0.38166	0.00102306	-0.3831	0.000975376
GTF2H2 /// LOC651701 /// DKFZP686M0199 /// DKFZP686P18101 /// LOC653866	blue	10.7616	5.00097	5.76063	-0.759658	0.289897	0.0141958	0.323064	0.00599649	-0.417784	0.000288833	-0.14583	0.22495	-0.622302	6.89897e-09	0.471324	3.34421e-05	0.416746	0.000300131	0.524067	2.72662e-06	0.0870745	0.470262	0.451741	7.67272e-05	-0.108423	0.368106	-0.0976359	0.417923	-0.265489	0.0252428	-0.230367	0.0532694	-0.113919	0.344178	0.260858	0.0280059
MRPL38	blue	125.64	39.5934	86.0463	-46.4529	-0.289654	0.014281	-0.162431	0.175934	0.667015	2.13808e-10	0.252133	0.0339052	0.868265	1.0829e-22	-0.600125	3.17778e-08	-0.2173	0.0687105	-0.601504	2.89966e-08	0.113858	0.344437	-0.819267	2.50484e-18	0.365462	0.00172469	0.199381	0.0955197	0.0202558	0.866846	0.553274	5.61762e-07	0.592844	5.1176e-08	-0.443217	0.000108444
REPS1	blue	14.4046	5.77074	8.63382	-2.86308	-0.289271	0.0144158	-0.365979	0.00169686	0.288957	0.0145273	0.103553	0.39013	0.570527	2.0542e-07	-0.3504	0.00273803	-0.420538	0.000260723	-0.540507	1.14132e-06	-0.167683	0.162185	-0.420829	0.000257903	-0.0743158	0.537938	0.138131	0.25065	0.487124	1.64757e-05	0.0388284	0.74784	-0.0361424	0.764762	-0.287455	0.0150702
ZMYM2	blue	12.4915	4.06236	8.42918	-4.36682	0.289217	0.0144349	0.200156	0.0942105	-0.334577	0.00434671	-0.11257	0.349959	-0.572388	1.83654e-07	0.534459	1.58077e-06	0.403736	0.000480416	0.591693	5.51221e-08	0.329681	0.00499144	0.489928	1.4477e-05	-0.179921	0.133248	0.00147424	0.990265	-0.154941	0.196986	-0.302495	0.0103473	-0.185327	0.121787	0.32816	0.00520824
C14orf105	blue	5.35007	1.58863	3.76144	-2.1728	0.289112	0.014472	0.231772	0.051793	-0.325283	0.00564121	0.00978994	0.935419	-0.470083	3.53026e-05	0.391509	0.000734917	0.269452	0.0230655	0.472354	3.19666e-05	0.326407	0.00546848	0.469979	3.54628e-05	-0.206504	0.0840202	-0.0287765	0.81171	-0.08965	0.457182	-0.227719	0.0561447	-0.222288	0.0624388	0.307909	0.00899528
SARS	blue	55.932	24.1279	31.8041	-7.67617	-0.288988	0.0145163	-0.192461	0.107837	0.483727	1.9241e-05	0.212134	0.0757304	0.811159	9.85305e-18	-0.536934	1.38455e-06	-0.267124	0.0243245	-0.532859	1.72117e-06	-0.0580044	0.630884	-0.738909	1.88914e-13	0.207175	0.0829956	0.139767	0.245029	0.211032	0.0772993	0.362011	0.00192115	0.412267	0.000353655	-0.348773	0.00287441
REV3L	blue	17.0243	2.57684	14.4475	-11.8706	0.287773	0.014954	0.352277	0.00258792	-0.515472	4.22284e-06	0.0974278	0.418921	-0.471669	3.29413e-05	0.562616	3.28126e-07	0.351467	0.00265176	0.384622	0.000927185	0.131035	0.276053	0.388573	0.000811948	-0.0267692	0.824627	-0.0713643	0.554247	0.178574	0.136227	-0.231502	0.0520743	-0.323001	0.00600683	0.136704	0.255627
HYAL1	blue	16.3022	4.8491	11.4531	-6.604	-0.287186	0.0151694	-0.440603	0.000120364	0.435553	0.000146882	0.127358	0.289869	0.531973	1.80395e-06	-0.372153	0.00139453	-0.517683	3.7776e-06	-0.527422	2.29105e-06	0.235152	0.0483778	-0.250626	0.0350221	-0.182463	0.127761	0.438613	0.000130237	0.464722	4.44984e-05	-0.158227	0.187538	-0.0967234	0.422308	-0.298082	0.0115769
DEGS1	blue	13.1382	3.70267	9.43553	-5.73286	0.286773	0.0153226	0.354943	0.0023873	-0.400235	0.000543515	0.137869	0.251559	-0.522985	2.88284e-06	0.540648	1.13258e-06	0.345362	0.00318026	0.332004	0.00467562	0.326218	0.00549711	0.348346	0.0029112	-0.0120826	0.92034	-0.0374375	0.756589	0.0201889	0.867282	-0.223394	0.061113	-0.259095	0.0291222	-0.0138364	0.908823
PSMD11	blue	10.9097	5.22381	5.68587	-0.46206	-0.286508	0.0154215	-0.209402	0.0796665	0.0512647	0.671146	0.373925	0.0013172	0.571182	1.97495e-07	-0.382638	0.000990458	-0.301517	0.0106097	-0.189079	0.114287	0.18528	0.121885	-0.299721	0.0111064	0.131102	0.275806	0.377077	0.00118921	0.370001	0.0014939	0.148212	0.217382	0.0272017	0.82184	0.159273	0.184599
C4orf20	blue	142.653	21.7607	120.892	-99.1314	-0.285818	0.0156821	-0.158928	0.185566	0.579054	1.22273e-07	-0.0241597	0.841489	0.667469	2.05773e-10	-0.599332	3.34896e-08	-0.103254	0.391508	-0.350646	0.00271792	-0.155789	0.194516	-0.675988	9.90213e-11	0.258838	0.0292885	0.00149402	0.990134	-0.282376	0.0170381	0.569581	2.17392e-07	0.728095	6.26536e-13	-0.173768	0.147266
ADRM1	blue	50.3577	18.6127	31.745	-13.1323	-0.285387	0.0158467	-0.347159	0.00301573	0.261311	0.0277245	0.45456	6.82918e-05	0.709664	4.26149e-12	-0.525117	2.58252e-06	-0.628262	4.48256e-09	-0.689108	3.0572e-11	0.269606	0.022984	-0.351072	0.00268343	0.0322495	0.78948	0.333257	0.00451276	0.665879	2.35255e-10	0.107574	0.371888	-0.169526	0.157553	-0.320428	0.0064442
CSNK2B	blue	108.282	46.0347	62.2472	-16.2124	-0.28382	0.0164574	-0.256631	0.0307453	0.615681	1.10207e-08	0.298868	0.0113493	0.934614	1.07415e-32	-0.75536	2.71084e-14	-0.507742	6.19556e-06	-0.766535	6.63128e-15	-0.0242939	0.84062	-0.728802	5.80358e-13	0.282153	0.0171295	0.0797648	0.508462	0.251852	0.0341108	0.483203	1.97041e-05	0.375647	0.00124581	-0.446053	9.6751e-05
NUDT9	blue	8.44499	2.75545	5.68955	-2.9341	-0.283544	0.016567	-0.223499	0.0609876	0.345906	0.0031296	-0.0764992	0.526027	0.504675	7.19491e-06	-0.322692	0.00605802	-0.138138	0.250626	-0.373732	0.00132544	-0.274708	0.0204251	-0.552631	5.82605e-07	0.125502	0.297016	-0.0715329	0.553309	0.101517	0.399567	0.223538	0.060941	0.308869	0.00877244	-0.281897	0.0172345
FXN	blue	16.1565	4.25906	11.8975	-7.63843	-0.283334	0.016651	-0.270206	0.0226701	0.463319	4.7247e-05	-0.130913	0.276507	0.544857	8.99377e-07	-0.354955	0.00238647	-0.124355	0.301485	-0.396203	0.00062545	-0.299668	0.0111212	-0.607244	1.97113e-08	-0.0142218	0.906294	-0.0250711	0.835592	0.0343024	0.776418	0.234449	0.0490726	0.395942	0.000631137	-0.260261	0.0283797
MBOAT5	blue	20.3594	6.83388	13.5255	-6.6916	-0.282779	0.0168742	-0.16867	0.159693	0.298306	0.0115116	0.105703	0.380311	0.574924	1.5749e-07	-0.368027	0.0015906	-0.0326009	0.787241	-0.16092	0.180044	-0.0720831	0.550254	-0.519684	3.41315e-06	0.301928	0.0104986	0.0190789	0.874518	0.0169541	0.888398	0.345632	0.00315502	0.433372	0.000159914	-0.03894	0.74714
ASPH	blue	13.9406	2.27527	11.6653	-9.39002	0.28253	0.0169755	0.365947	0.00169863	-0.425699	0.000214699	-0.0094226	0.937837	-0.48959	1.47056e-05	0.627739	4.65718e-09	0.429031	0.000189079	0.424942	0.000220948	0.0596818	0.621022	0.302316	0.010395	0.0960656	0.425485	0.00312171	0.979387	0.0547999	0.649903	-0.361625	0.00194431	-0.259084	0.0291293	0.0384585	0.750164
FGFR3	blue	6.77586	0.790635	5.98522	-5.19459	0.282134	0.0171374	0.16661	0.164927	-0.143583	0.23225	-0.0153742	0.89874	-0.322433	0.00610115	0.484672	1.84313e-05	0.200543	0.0935636	0.217932	0.0678884	0.263835	0.0262019	0.322326	0.00611896	-0.188865	0.114706	0.108631	0.367183	0.218114	0.0676539	-0.384937	0.000917474	-0.282825	0.0168559	-0.0650264	0.590047
DDX41	blue	55.9826	27.6871	28.2955	-0.608321	-0.281868	0.0172465	-0.173641	0.147567	0.383487	0.000962925	0.416135	0.000306967	0.847789	1.10706e-20	-0.652398	7.09291e-10	-0.472686	3.15049e-05	-0.634494	2.82773e-09	0.0194118	0.872346	-0.639205	1.98232e-09	0.277322	0.0192115	0.129961	0.280044	0.363511	0.00183342	0.436323	0.000142519	0.249926	0.0355514	-0.280578	0.0177859
ITGB4BP	blue	111.432	40.1864	71.246	-31.0596	-0.281191	0.0175278	-0.242621	0.0414857	0.678915	7.65822e-11	0.238742	0.0449559	0.895072	6.70474e-26	-0.652537	7.01476e-10	-0.33133	0.00476545	-0.68259	5.52293e-11	0.0758026	0.529813	-0.785747	4.86105e-16	0.264009	0.0260995	0.198641	0.0967808	0.108066	0.369691	0.485366	1.78566e-05	0.515433	4.23096e-06	-0.475187	2.82176e-05
C22orf16	blue	28.679	10.6445	18.0344	-7.38991	-0.279508	0.0182439	-0.326845	0.00540243	0.503027	7.79223e-06	0.24248	0.0416078	0.649875	8.66672e-10	-0.464641	4.46524e-05	-0.607933	1.88098e-08	-0.676451	9.50939e-11	0.0759396	0.529067	-0.328519	0.00515629	0.136474	0.256436	0.118057	0.326819	0.494786	1.15401e-05	0.0281147	0.815964	-0.0358563	0.766571	-0.384254	0.000938632
NDUFAF1	blue	164.788	20.629	144.159	-123.53	-0.279313	0.0183282	-0.10767	0.37146	0.61465	1.18431e-08	0.0292507	0.808666	0.639105	1.99745e-09	-0.438677	0.000129907	0.0895947	0.457461	-0.401009	0.000528952	0.0603311	0.617222	-0.855227	2.23894e-21	0.35208	0.00260334	0.231311	0.0522732	-0.334552	0.00434975	0.499688	9.14713e-06	0.785804	4.82129e-16	-0.497468	1.01669e-05
LOC646890	blue	69.4718	26.7099	42.7618	-16.0519	0.278141	0.0188439	0.278984	0.0184718	-0.397099	0.000606329	-0.277879	0.0189605	-0.838281	7.57671e-20	0.773352	2.7015e-15	0.569319	2.20819e-07	0.71728	1.96545e-12	0.165926	0.166693	0.615503	1.11591e-08	-0.147403	0.219933	-0.00714817	0.952822	-0.304254	0.00988986	-0.451281	7.81911e-05	-0.237921	0.0457205	0.253694	0.0327788
DHRS3	blue	91.3407	22.7135	68.6272	-45.9137	-0.278036	0.0188904	-0.185611	0.121207	0.505387	6.95042e-06	0.0723579	0.548731	0.746708	7.66683e-14	-0.608996	1.74941e-08	-0.152372	0.204603	-0.430835	0.000176411	-0.134665	0.26285	-0.718424	1.74596e-12	0.409102	0.000396599	0.0284219	0.813988	-0.107659	0.371507	0.551816	6.10054e-07	0.602546	2.70486e-08	-0.229443	0.0542583
LRP6	blue	14.0365	2.27447	11.762	-9.48755	0.27667	0.0195083	0.224983	0.059247	-0.388801	0.000805722	-0.179333	0.134542	-0.477718	2.52175e-05	0.624756	5.7829e-09	0.408739	0.000401818	0.316954	0.00707871	-0.187674	0.117054	0.224039	0.0603498	-0.098946	0.411673	-0.259198	0.0290563	0.110951	0.356975	-0.34176	0.00353436	-0.27298	0.0212631	-0.0557006	0.644533
SIAHBP1	blue	49.1484	27.0045	22.1439	4.86059	-0.276325	0.0196669	-0.314108	0.00763895	0.395027	0.000651397	0.395542	0.000639906	0.82763	5.66816e-19	-0.532781	1.72837e-06	-0.480129	2.26379e-05	-0.679096	7.53687e-11	0.134814	0.262319	-0.605667	2.19332e-08	0.111298	0.355464	0.286119	0.0155678	0.532402	1.7634e-06	0.2675	0.0241175	0.076508	0.525979	-0.403905	0.000477558
LCORL	blue	63.5311	16.8265	46.7046	-29.8781	0.27604	0.0197987	0.238845	0.0448614	-0.174632	0.145233	-0.472565	3.16732e-05	-0.745453	8.88309e-14	0.795287	1.19976e-16	0.7518	4.17961e-14	0.706576	5.79109e-12	0.0678338	0.574061	0.424337	0.000226057	-0.150797	0.209379	-0.131161	0.275587	-0.447373	9.17152e-05	-0.347115	0.00301963	0.0323761	0.788673	0.162363	0.176117
CTSH	blue	2.0246	0.711338	1.31326	-0.60192	-0.275839	0.0198925	-0.251203	0.0345911	0.384558	0.000929164	0.0202833	0.866667	0.412155	0.000355097	-0.224412	0.0599119	-0.170779	0.15446	-0.386422	0.00087295	-0.0212053	0.860665	-0.380465	0.00106424	-0.0040211	0.97345	0.124851	0.299545	0.152221	0.205058	0.108084	0.369612	0.162963	0.174503	-0.348895	0.00286398
NDUFS2	blue	53.1147	23.4035	29.7112	-6.30765	-0.275725	0.0199454	-0.270048	0.0227525	0.484763	1.83552e-05	0.235781	0.0477635	0.809493	1.2949e-17	-0.687718	3.47269e-11	-0.454247	6.91847e-05	-0.489742	1.46026e-05	-0.034461	0.775411	-0.540271	1.15606e-06	0.26405	0.0260756	0.124425	0.301214	0.150318	0.210845	0.349705	0.00279562	0.33989	0.00373158	-0.10896	0.365722
ARPC1A	blue	78.2619	19.4085	58.8533	-39.4448	-0.275396	0.0200998	-0.132983	0.268915	0.365614	0.00171646	0.0867321	0.472016	0.705756	6.27868e-12	-0.635138	2.69473e-09	-0.187615	0.117172	-0.326456	0.00546098	-0.288258	0.0147779	-0.648376	9.75447e-10	0.276554	0.0195615	-0.0487222	0.686585	-0.103363	0.391005	0.546334	8.28872e-07	0.554896	5.12313e-07	-0.0487619	0.686343
RDH5	blue	7.12719	2.84499	4.28221	-1.43722	-0.275365	0.0201142	-0.255985	0.0311836	0.329535	0.00501189	0.0645181	0.592963	0.519975	3.36289e-06	-0.394898	0.000654301	-0.236493	0.0470759	-0.438929	0.00012862	-0.0937184	0.436934	-0.469528	3.61649e-05	-0.0211762	0.860855	-0.0416415	0.730245	0.182818	0.127009	0.239713	0.0440654	0.210286	0.0783751	-0.252735	0.0334669
COPS6	blue	168.582	45.7293	122.853	-77.1233	-0.274926	0.0203214	-0.187819	0.116766	0.687539	3.53008e-11	0.18607	0.120273	0.874489	2.27121e-23	-0.672852	1.29984e-10	-0.236985	0.0466053	-0.629308	4.15213e-09	0.0184562	0.878582	-0.837654	8.56413e-20	0.273689	0.0209159	0.150841	0.209244	-0.0426845	0.723757	0.59997	3.2106e-08	0.64867	9.53162e-10	-0.449606	8.37442e-05
PPP1R11	blue	68.0636	23.5886	44.475	-20.8864	-0.274907	0.0203307	-0.264152	0.0260156	0.4687	3.74888e-05	0.228021	0.0558099	0.81691	3.75554e-18	-0.782999	7.17877e-16	-0.660258	3.75266e-10	-0.787555	3.74951e-16	-0.229775	0.0539012	-0.569015	2.24869e-07	0.155361	0.195759	-0.0749298	0.534575	0.304964	0.00971035	0.396018	0.000629483	0.197358	0.0990005	-0.351427	0.00265493
ATP5D	blue	77.275	32.0146	45.2604	-13.2458	-0.274904	0.0203321	-0.321848	0.00619957	0.734295	3.17323e-13	0.241051	0.0428622	0.869227	8.55253e-23	-0.650355	8.34366e-10	-0.458508	5.79152e-05	-0.710775	3.81238e-12	0.145696	0.225379	-0.651164	7.82545e-10	0.137913	0.251406	0.222799	0.0618233	0.211696	0.0763509	0.380138	0.00107573	0.369943	0.00149668	-0.451388	7.78474e-05
CCAR1	blue	209.508	30.1001	179.408	-149.308	0.274314	0.0206139	0.134598	0.263093	-0.624327	5.96473e-09	0.0187263	0.876819	-0.716442	2.14293e-12	0.660561	3.66042e-10	0.119647	0.3203	0.542616	1.01725e-06	0.237135	0.0464624	0.870675	5.97172e-23	-0.390614	0.000757679	0.0376849	0.755031	0.322256	0.00613071	-0.643172	1.4629e-09	-0.767698	5.70131e-15	0.426096	0.000211486
ALG9	blue	34.5791	14.0969	20.4822	-6.38531	-0.274266	0.0206372	-0.227208	0.0567139	0.523791	2.76575e-06	0.148392	0.216818	0.737288	2.26969e-13	-0.404539	0.000466922	-0.12911	0.28323	-0.483681	1.92812e-05	0.0458521	0.704169	-0.707211	5.4392e-12	0.210774	0.0776703	0.128881	0.284092	0.146882	0.221585	0.340819	0.00363243	0.409914	0.000385155	-0.445049	0.000100749
LPA /// PLG	blue	38.165	18.3744	19.7906	-1.41623	-0.273757	0.0208831	-0.235738	0.0478056	0.204779	0.0866993	0.181075	0.130736	0.745099	9.25954e-14	-0.545244	8.80389e-07	-0.361689	0.00194047	-0.481718	2.10741e-05	-0.358121	0.00216646	-0.598574	3.52086e-08	0.177972	0.137574	-0.085669	0.477484	0.378481	0.00113587	0.354164	0.00244444	0.167472	0.162721	-0.128188	0.286713
DAO	blue	38.1171	16.3812	21.736	-5.35482	-0.273611	0.0209538	-0.270598	0.0224665	0.475218	2.81789e-05	0.423007	0.000237682	0.757114	2.18433e-14	-0.63968	1.91192e-09	-0.520673	3.24537e-06	-0.628539	4.39269e-09	0.440868	0.000119104	-0.477296	2.56961e-05	0.0532302	0.659302	0.465065	4.38483e-05	0.288005	0.0148693	0.24312	0.0410559	0.191195	0.110217	-0.291887	0.0135163
LOC653464	blue	10.295	2.71128	7.58369	-4.87241	0.273405	0.0210546	0.299218	0.0112489	-0.481301	2.14747e-05	-0.0183036	0.879578	-0.520359	3.29768e-06	0.480123	2.26435e-05	0.329225	0.00505559	0.557938	4.304e-07	0.058507	0.627922	0.442208	0.000112912	-0.104557	0.385527	-0.0959672	0.425962	-0.0468756	0.69788	-0.152892	0.203045	-0.261833	0.0274035	0.43435	0.000153945
PPP1R7	blue	205.372	50.1224	155.249	-105.127	-0.273304	0.0211042	-0.126594	0.292799	0.569954	2.12594e-07	0.257609	0.0300924	0.874441	2.29955e-23	-0.762922	1.05434e-14	-0.254441	0.0322515	-0.579569	1.18446e-07	-0.0126616	0.916535	-0.842082	3.56575e-20	0.337768	0.00396732	0.198776	0.0965492	-0.106382	0.377241	0.687136	3.66223e-11	0.672863	1.29851e-10	-0.320193	0.00648538
GUF1	blue	2.9551	1.48522	1.46988	0.0153345	-0.273167	0.0211712	-0.209577	0.0794107	0.174553	0.145419	0.198679	0.0967152	0.469986	3.54512e-05	-0.250938	0.0347886	-0.223359	0.0611538	-0.26238	0.0270709	0.196392	0.100696	-0.329857	0.00496682	0.0651175	0.589526	0.262183	0.0271904	0.318949	0.00670796	0.0126525	0.916595	0.0600642	0.618783	-0.100748	0.403166
SDHB	blue	202.989	29.3844	173.605	-144.22	-0.272957	0.0212747	-0.155291	0.195964	0.731002	4.56527e-13	0.00203752	0.986545	0.713062	3.02647e-12	-0.573444	1.72302e-07	-0.0602149	0.617901	-0.484777	1.8343e-05	-0.012366	0.918477	-0.804604	2.84346e-17	0.399368	0.000560251	0.113981	0.343912	-0.341264	0.0035857	0.575125	1.55571e-07	0.79481	1.28891e-16	-0.434692	0.000151904
LOC55908	blue	20.9925	6.80455	14.188	-7.38343	-0.272541	0.0214807	-0.350007	0.00277045	0.397756	0.000592655	0.325178	0.00565764	0.572324	1.84372e-07	-0.420816	0.000258028	-0.54391	9.47505e-07	-0.623578	6.29542e-09	0.445291	9.97718e-05	-0.277999	0.0189073	-0.110649	0.358294	0.39097	0.000748549	0.472908	3.11999e-05	-0.0746896	0.53589	-0.058801	0.626192	-0.359492	0.00207693
DAK	blue	11.4867	5.43934	6.04733	-0.607986	-0.271033	0.0222425	-0.365271	0.00173507	0.3023	0.0103991	0.222813	0.0618066	0.562682	3.26877e-07	-0.401657	0.000517027	-0.459909	5.45978e-05	-0.389789	0.000779207	0.268799	0.0234128	-0.234212	0.0493083	-0.0270175	0.823027	0.290928	0.0138403	0.422403	0.000243141	-0.0318475	0.792045	-0.0804189	0.50498	-0.0755425	0.53123
STAP2	blue	2.46772	0.948539	1.51918	-0.570643	-0.270865	0.0223285	-0.266549	0.0246441	0.212321	0.0754659	0.276765	0.0194646	0.397257	0.00060302	-0.258628	0.0294244	-0.251203	0.0345913	-0.325391	0.00562444	0.312988	0.00786994	-0.254648	0.0321062	0.0485938	0.687369	0.387035	0.000855159	0.261473	0.0276247	0.0218274	0.85662	0.00160187	0.989422	-0.238466	0.0452122
EVL	blue	29.7382	8.47183	21.2664	-12.7946	-0.270051	0.0227508	-0.240423	0.0434236	0.178046	0.137408	0.368919	0.00154625	0.576137	1.46258e-07	-0.456584	6.27744e-05	-0.602084	2.7896e-08	-0.647245	1.06593e-09	-0.0275991	0.819281	-0.300524	0.0108819	0.0909831	0.450491	0.117093	0.33081	0.61607	1.07249e-08	0.197009	0.0996112	-0.17969	0.133756	-0.302806	0.0102651
PIK3AP1	blue	6.38518	1.31558	5.0696	-3.75402	0.270023	0.0227651	0.359736	0.00206136	-0.427553	0.000200074	-0.0347365	0.773663	-0.40335	0.00048704	0.45019	8.17693e-05	0.394323	0.000667386	0.335618	0.00421958	-0.193782	0.105396	0.17147	0.152774	0.189514	0.113441	-0.278117	0.0188544	-0.0030321	0.979979	-0.0664466	0.581935	-0.125286	0.297853	0.028994	0.810313
FARP2	blue	2.1269	0.4074	1.7195	-1.3121	0.267541	0.0240945	0.30663	0.00930003	-0.224401	0.0599251	0.0199802	0.868642	-0.318204	0.00684445	0.311388	0.00821031	0.395109	0.000649545	0.390227	0.000767691	0.251708	0.0342171	0.158413	0.187012	-0.0927796	0.441561	0.136308	0.257019	-0.254176	0.032438	-0.064067	0.595556	0.0901851	0.45449	0.147348	0.220106
RNF5	blue	153.218	24.139	129.079	-104.94	-0.267116	0.0243287	-0.206865	0.083468	0.734569	3.07803e-13	-0.0430117	0.721725	0.707656	5.20459e-12	-0.595435	4.32532e-08	-0.143126	0.233758	-0.606061	2.13564e-08	-0.160795	0.180385	-0.810298	1.13506e-17	0.241234	0.0427005	-0.0204111	0.865834	-0.230232	0.0534126	0.494654	1.16118e-05	0.71361	2.86285e-12	-0.549208	7.06273e-07
KIAA0020	blue	6.44012	2.41735	4.02277	-1.60542	0.266352	0.0247546	0.255255	0.0316844	-0.345584	0.00315948	0.00404409	0.973299	-0.51498	4.32825e-06	0.329353	0.00503748	0.152754	0.203459	0.369875	0.00149992	0.21327	0.0741385	0.519282	3.48351e-06	-0.223471	0.0610215	-0.0393964	0.744277	-0.0985696	0.413464	-0.192752	0.107295	-0.262202	0.0271789	0.297051	0.011882
PER1	blue	24.4469	9.0825	15.3644	-6.28194	-0.265724	0.0251093	-0.410412	0.00037828	0.377392	0.00117704	0.166122	0.166184	0.594468	4.60636e-08	-0.337033	0.00405206	-0.534298	1.59436e-06	-0.53998	1.17446e-06	-0.0162657	0.892902	-0.252673	0.0335117	-0.0631842	0.600645	0.106378	0.37726	0.58546	8.1995e-08	-0.0998621	0.407336	-0.173461	0.147994	-0.264742	0.0256722
SERPINF1	blue	29.7894	14.743	15.0465	-0.303476	-0.264164	0.0260087	-0.227816	0.056037	0.263705	0.0262788	0.252967	0.0332995	0.744881	9.49808e-14	-0.560735	3.66127e-07	-0.343508	0.00335829	-0.468643	3.75816e-05	-0.0625735	0.604177	-0.5846	8.6558e-08	0.00826389	0.945469	0.128256	0.286455	0.310347	0.00843857	0.350478	0.00273167	0.202497	0.0903456	-0.106998	0.374469
TOPBP1	blue	20.2861	2.65209	17.6341	-14.982	0.263847	0.0261952	0.272947	0.0212797	-0.4387	0.000129787	0.200069	0.0943569	-0.443112	0.0001089	0.591795	5.47625e-08	0.303261	0.0101461	0.448068	8.91617e-05	0.36217	0.00191165	0.414211	0.000329438	-0.0814117	0.499719	-0.021395	0.859432	0.237543	0.046076	-0.32531	0.00563695	-0.369705	0.00150804	0.175574	0.143043
RNF123	blue	66.1583	23.6667	42.4916	-18.8249	-0.26282	0.0268058	-0.344543	0.00325784	0.23939	0.0443598	0.367748	0.00160473	0.721703	1.23942e-12	-0.467492	3.95008e-05	-0.622403	6.8492e-09	-0.664039	2.74414e-10	-0.0120452	0.920585	-0.361587	0.00194659	0.0545258	0.65154	0.0802417	0.505922	0.75348	3.41044e-14	0.0786298	0.514532	-0.206489	0.0840424	-0.287469	0.0150649
HRB /// LOC649094	blue	35.485	11.5381	23.9469	-12.4088	0.262326	0.0271035	0.344413	0.0032703	-0.51938	3.46626e-06	0.034495	0.775195	-0.683848	4.93311e-11	0.646906	1.09464e-09	0.454107	6.95854e-05	0.608618	1.79517e-08	0.420331	0.000262743	0.52279	2.91188e-06	-0.1588	0.185923	0.21741	0.0685664	-0.109699	0.362463	-0.403222	0.000489241	-0.284444	0.0162117	0.271692	0.0219066
PSMD8	blue	238.15	47.482	190.668	-143.186	-0.262244	0.0271534	-0.158237	0.18751	0.693836	1.9715e-11	0.11358	0.345625	0.827267	6.05545e-19	-0.715402	2.3842e-12	-0.21054	0.0780079	-0.548435	7.37444e-07	-0.0858388	0.476609	-0.811324	9.58733e-18	0.31925	0.00665353	0.0616462	0.609557	-0.218257	0.0674693	0.629476	4.10122e-09	0.752139	4.01183e-14	-0.361627	0.00194421
DECR1	blue	56.2452	22.7917	33.4535	-10.6619	-0.261819	0.0274121	-0.291022	0.0138083	0.513603	4.63692e-06	0.193417	0.106065	0.818535	2.84265e-18	-0.659286	4.06432e-10	-0.374475	0.00129402	-0.613788	1.25754e-08	-0.00293786	0.980601	-0.695358	1.70886e-11	0.207663	0.0822573	0.168167	0.16096	0.133558	0.266833	0.34055	0.00366091	0.397371	0.000600642	-0.350155	0.00275821
KIF1C	blue	46.1861	14.9906	31.1955	-16.2048	-0.261707	0.027481	-0.337412	0.00400811	0.319811	0.00655302	0.374299	0.00130141	0.687792	3.44926e-11	-0.553805	5.45104e-07	-0.694594	1.83618e-11	-0.708752	4.66762e-12	0.0488907	0.685558	-0.328224	0.00519901	-0.0629475	0.602013	0.189646	0.113186	0.623003	6.56093e-09	0.0760249	0.528603	-0.136851	0.25511	-0.291037	0.0138029
GMPPB	blue	1.15125	0.316405	0.834846	-0.518441	-0.260042	0.028518	-0.285963	0.0156269	0.173709	0.147406	-0.00118408	0.992181	0.289413	0.0143656	-0.228148	0.0556705	-0.298538	0.0114443	-0.321515	0.00625611	-0.123958	0.303045	-0.212843	0.0747343	-0.162111	0.176797	0.0974382	0.418871	0.219476	0.0659141	-0.0369537	0.759639	-0.0352091	0.770668	-0.142276	0.236573
TIPRL	blue	82.2674	27.4014	54.866	-27.4646	0.25979	0.0286775	0.186689	0.119023	-0.562285	3.34542e-07	-0.231775	0.0517901	-0.830895	3.10432e-19	0.683688	5.00479e-11	0.426084	0.00021158	0.771051	3.67077e-15	0.0942692	0.434232	0.726156	7.72141e-13	-0.300147	0.0109866	-0.0674798	0.576066	-0.160807	0.180353	-0.504595	7.22284e-06	-0.415645	0.000312549	0.550258	6.65932e-07
ZNF12	blue	65.996	22.5058	43.4901	-20.9843	0.258909	0.0292424	0.210335	0.0783039	-0.400582	0.000536938	-0.444589	0.000102635	-0.817919	3.16003e-18	0.77902	1.2501e-15	0.628116	4.53062e-09	0.775534	2.01327e-15	-0.0677805	0.574363	0.595781	4.22888e-08	-0.212914	0.0746342	-0.151098	0.20846	-0.312292	0.00801651	-0.460712	5.27783e-05	-0.192903	0.107016	0.362306	0.00190356
NUBP1	blue	27.8082	9.03533	18.7729	-9.73756	-0.258524	0.0294921	-0.153239	0.20201	0.536493	1.41771e-06	0.176042	0.141963	0.667661	2.02474e-10	-0.457572	6.02333e-05	-0.225881	0.0582146	-0.579792	1.16821e-07	-0.00369889	0.975577	-0.595602	4.27856e-08	0.215793	0.0707023	0.022155	0.854492	0.119345	0.321531	0.450359	8.12053e-05	0.400038	0.000547277	-0.423993	0.000229017
CYP4F3 /// CYP4F2	blue	16.353	7.95694	8.39605	-0.439103	-0.25797	0.0298544	-0.356446	0.00228047	0.172771	0.149636	0.195854	0.101652	0.64224	1.5718e-09	-0.500137	8.95322e-06	-0.427253	0.000202376	-0.338483	0.00388643	0.0181317	0.880701	-0.355558	0.00234307	0.0102618	0.932313	0.277753	0.0190173	0.386516	0.000870201	0.0572351	0.635428	0.0012934	0.991459	0.0549719	0.648876
WDR18	blue	3.46891	1.15924	2.30967	-1.15043	-0.257857	0.0299287	-0.379269	0.00110693	0.356943	0.00224604	0.125468	0.297144	0.377432	0.0011755	-0.131556	0.274132	-0.222959	0.0616313	-0.351242	0.00266979	0.344497	0.00326227	-0.244618	0.0397873	-0.0994887	0.409101	0.204383	0.0873224	0.338036	0.00393689	-0.100191	0.405784	-0.0285667	0.813058	-0.29919	0.0112569
ERGIC3	blue	184.474	43.6227	140.851	-97.2283	-0.256168	0.0310592	-0.13932	0.246555	0.635652	2.59288e-09	0.14145	0.239334	0.836309	1.11169e-19	-0.709838	4.18776e-12	-0.223331	0.0611878	-0.518748	3.57921e-06	-0.0989793	0.411515	-0.783756	6.45106e-16	0.279619	0.0181959	0.0248089	0.837288	-0.131072	0.275919	0.611796	1.44344e-08	0.689847	2.85614e-11	-0.288389	0.0147305
PSMC3	blue	131.216	41.1876	90.028	-48.8404	-0.255977	0.0311888	-0.177952	0.13762	0.566242	2.65144e-07	0.226	0.0580783	0.853644	3.16914e-21	-0.646034	1.17173e-09	-0.201312	0.0922868	-0.494826	1.15181e-05	-0.00314743	0.979217	-0.774447	2.33189e-15	0.312755	0.00791865	0.130605	0.277648	-0.0168577	0.889028	0.564699	2.90407e-07	0.609827	1.65269e-08	-0.292002	0.0134779
GPKOW	blue	46.6992	22.1721	24.5271	-2.35503	-0.254695	0.0320737	-0.208848	0.0804849	0.411612	0.000362173	0.304914	0.00972295	0.818909	2.66468e-18	-0.632472	3.28747e-09	-0.406701	0.000432299	-0.588754	6.65427e-08	-0.051041	0.672499	-0.657326	4.76919e-10	0.305634	0.00954348	0.0553584	0.646572	0.259228	0.0290367	0.406005	0.000443179	0.299041	0.0112996	-0.310977	0.00829975
TIMM50	blue	92.9609	31.057	61.9039	-30.8469	-0.254532	0.0321879	-0.178299	0.136841	0.669891	1.67545e-10	0.253113	0.0331943	0.836828	1.00552e-19	-0.523879	2.75321e-06	-0.193223	0.106424	-0.605432	2.22846e-08	0.162184	0.1766	-0.802377	4.03923e-17	0.311364	0.00821552	0.245669	0.0389171	0.0743105	0.537967	0.457256	6.1037e-05	0.538239	1.29051e-06	-0.531172	1.88188e-06
EIF5A	blue	40.6211	7.98414	32.6369	-24.6528	-0.253759	0.0327329	-0.12544	0.297256	0.376227	0.00122258	0.0850679	0.480591	0.583969	9.00588e-08	-0.519565	3.43387e-06	-0.0902167	0.454331	-0.215853	0.0706211	-0.0716296	0.552772	-0.542758	1.00936e-06	0.315814	0.00729874	0.023421	0.846275	-0.212929	0.0746137	0.508456	5.98236e-06	0.548929	7.17406e-07	-0.0126955	0.916313
LOC151534	blue	22.3789	10.5495	11.8293	-1.27982	-0.253404	0.0329859	-0.269087	0.023259	0.367192	0.00163321	0.289668	0.0142759	0.688769	3.15409e-11	-0.49919	9.36719e-06	-0.521055	3.18268e-06	-0.628828	4.30062e-09	0.0323317	0.788956	-0.398641	0.000574667	0.162427	0.175944	0.164546	0.170299	0.48549	1.77561e-05	0.179653	0.133837	0.00430128	0.971601	-0.296474	0.0120558
OXA1L	blue	244.816	40.0217	204.794	-164.773	-0.252675	0.0335101	-0.145152	0.227136	0.688519	3.22709e-11	0.0768182	0.524298	0.782688	7.49975e-16	-0.754762	2.91706e-14	-0.222795	0.0618282	-0.552263	5.94837e-07	-0.0963485	0.424117	-0.793283	1.61948e-16	0.23732	0.0462865	0.0383744	0.750693	-0.285769	0.0157004	0.689386	2.98009e-11	0.764938	8.14752e-15	-0.319798	0.0065553
BOK	blue	15.8829	7.25342	8.62949	-1.37606	-0.252601	0.0335643	-0.300789	0.0108086	0.469713	3.58754e-05	0.0157208	0.896469	0.631072	3.64643e-09	-0.465019	4.39359e-05	-0.366887	0.001649	-0.450997	7.91067e-05	-0.2288	0.0549557	-0.412779	0.000347129	0.074936	0.534541	-0.0590218	0.624895	0.236896	0.0466904	0.235612	0.0479285	0.217725	0.068157	-0.169915	0.156588
C5orf21	blue	35.297	8.37606	26.921	-18.5449	0.251974	0.0340215	0.125735	0.296112	-0.141577	0.238909	-0.421381	0.000252633	-0.647192	1.07039e-09	0.757145	2.17608e-14	0.56421	2.98874e-07	0.564672	2.9086e-07	0.126472	0.293266	0.392309	0.00071512	-0.383462	0.000963725	0.00314605	0.979227	-0.201261	0.0923713	-0.507795	6.17958e-06	-0.142234	0.236715	0.0794453	0.510167
PLEKHA5	blue	49.0553	11.6537	37.4016	-25.7479	0.251836	0.0341225	0.206279	0.0843655	-0.379202	0.00110935	-0.199759	0.0948787	-0.686788	3.78027e-11	0.665116	2.50811e-10	0.296048	0.0121852	0.567526	2.45715e-07	0.154878	0.19717	0.702883	8.31539e-12	-0.331762	0.00470779	-0.00185864	0.987726	0.0440113	0.715529	-0.529028	2.10661e-06	-0.436706	0.000140393	0.335366	0.00425009
C13orf24	blue	15.1509	3.60636	11.5446	-7.9382	0.251608	0.0342909	0.279527	0.0182357	-0.118336	0.325669	-0.307829	0.00901423	-0.523288	2.83833e-06	0.493033	1.25286e-05	0.571507	1.93666e-07	0.597239	3.84392e-08	0.0269923	0.823189	0.282183	0.0171171	-0.0106864	0.92952	-0.239695	0.0440818	-0.470161	3.5182e-05	-0.075451	0.531729	0.16507	0.168922	0.254669	0.0320916
C1orf108	blue	4.56921	1.6757	2.89351	-1.21782	0.250178	0.03536	0.192513	0.107739	-0.176846	0.140123	-0.204874	0.0865487	-0.46566	4.27427e-05	0.253573	0.0328656	0.304816	0.00974753	0.509541	5.67169e-06	0.00563813	0.96278	0.343041	0.00340453	-0.206937	0.0833574	-0.281715	0.0173099	-0.396745	0.000613822	-0.167301	0.163158	0.0431051	0.721145	0.360942	0.00198593
ADSSL1	blue	20.181	7.64717	12.5338	-4.88666	-0.249393	0.035959	-0.24362	0.0406284	0.566092	2.67501e-07	0.199043	0.0960945	0.634342	2.86004e-09	-0.499125	9.39649e-06	-0.342532	0.00345558	-0.50701	6.42152e-06	0.26031	0.0283489	-0.441247	0.000117322	0.093817	0.436449	0.298929	0.0113317	0.0812399	0.500627	0.19307	0.106706	0.297512	0.0117447	-0.308951	0.00875369
TST	blue	20.084	8.75177	11.3322	-2.58044	-0.248367	0.036755	-0.27777	0.0190097	0.551155	6.33181e-07	0.149811	0.212407	0.655417	5.56638e-10	-0.418829	0.000277852	-0.262372	0.0270759	-0.415552	0.00031362	0.133115	0.268436	-0.529256	2.08159e-06	0.119804	0.319661	0.402949	0.000493998	0.132589	0.27035	0.18927	0.113915	0.302887	0.0102438	-0.25868	0.0293906
C9orf32	blue	86.2879	20.9401	65.3478	-44.4077	-0.248282	0.0368216	-0.160178	0.182085	0.638108	2.15438e-09	0.117668	0.328424	0.753146	3.55167e-14	-0.578489	1.26605e-07	-0.178174	0.137121	-0.54671	8.11769e-07	0.0345726	0.774703	-0.731769	4.19641e-13	0.264293	0.0259335	0.0457171	0.705	-0.0853994	0.478877	0.522572	2.94476e-06	0.602875	2.64603e-08	-0.43642	0.000141978
PQBP1	blue	84.5799	22.5124	62.0676	-39.5552	-0.248184	0.036898	-0.19214	0.108437	0.665515	2.42563e-10	0.140223	0.243477	0.767284	6.01676e-15	-0.586048	7.90098e-08	-0.206524	0.0839888	-0.56961	2.17011e-07	0.0114765	0.924323	-0.738277	2.02949e-13	0.234687	0.048837	0.125389	0.297451	-0.0454072	0.706909	0.52511	2.58351e-06	0.569656	2.16419e-07	-0.425661	0.00021501
C16orf44	blue	4.6349	1.3152	3.3197	-2.0045	0.247987	0.0370534	0.273959	0.0207852	-0.385366	0.000904414	-0.0770009	0.523309	-0.463903	4.60846e-05	0.404933	0.000460429	0.328976	0.00509098	0.513328	4.70094e-06	-0.0350095	0.771933	0.407633	0.000418107	-0.180993	0.130913	-0.181502	0.129816	-0.119146	0.322344	-0.1809	0.131114	-0.157504	0.189588	0.349878	0.00278118
NDUFV3	blue	19.3787	5.78355	13.5952	-7.8116	-0.24767	0.0373035	-0.230503	0.0531245	0.56191	3.41937e-07	0.0770022	0.523302	0.627254	4.82463e-09	-0.532335	1.76966e-06	-0.367681	0.00160815	-0.595118	4.41566e-08	-0.0473953	0.694694	-0.508085	6.0923e-06	0.0987277	0.412711	0.110948	0.356987	0.071501	0.553487	0.281033	0.0175938	0.33522	0.0042678	-0.388288	0.00081982
CENTD1	blue	4.29814	0.751269	3.54687	-2.79561	0.247625	0.0373396	0.385898	0.00088843	-0.347486	0.00298659	0.179981	0.133117	-0.320974	0.00634903	0.375942	0.00123394	0.255348	0.0316202	0.147303	0.220249	0.00805986	0.946813	0.171126	0.153612	0.311544	0.00817659	-0.236707	0.0468706	0.0701008	0.561301	0.123736	0.303918	-0.16988	0.156674	-0.1007	0.403394
EIF3S2	blue	66.8761	17.4648	49.4113	-31.9465	-0.247196	0.0376809	-0.181452	0.129923	0.580977	1.08552e-07	0.201998	0.091159	0.73454	3.08815e-13	-0.64804	1.00156e-09	-0.30724	0.00915366	-0.46774	3.90795e-05	0.0456128	0.705642	-0.605807	2.17268e-08	0.212845	0.0747317	0.167555	0.162511	-0.0575427	0.63361	0.500928	8.62027e-06	0.529669	2.03685e-06	-0.1869	0.118599
TYK2	blue	57.5015	13.5157	43.9859	-30.4702	-0.247133	0.0377311	-0.40723	0.000424196	0.208587	0.0808733	0.33105	0.00480309	0.606142	2.12403e-08	-0.474956	2.85068e-05	-0.715369	2.39233e-12	-0.668968	1.81235e-10	0.0907187	0.451814	-0.229801	0.0538734	-0.0618046	0.608636	0.157926	0.188388	0.716169	2.20376e-12	-0.0426186	0.724166	-0.314225	0.00761517	-0.25343	0.0329669
GRINA	blue	43.6054	10.7907	32.8146	-22.0239	-0.246355	0.0383572	-0.340839	0.00363031	0.271153	0.0221812	0.354476	0.00242138	0.614693	1.18074e-08	-0.513532	4.65341e-06	-0.732853	3.72374e-13	-0.656652	5.03715e-10	-0.0146717	0.903344	-0.228305	0.055498	0.0802391	0.505936	0.158667	0.186297	0.631204	3.61103e-09	0.0117445	0.922562	-0.231692	0.0518764	-0.242195	0.0418559
BAAT	blue	8.30693	1.80554	6.50138	-4.69584	-0.246231	0.038458	-0.294465	0.0126777	0.251647	0.0342617	-0.0883799	0.463607	0.405219	0.000455779	-0.456702	6.24651e-05	-0.222938	0.0616562	-0.0449727	0.709588	-0.194895	0.103371	-0.199642	0.095077	0.0696359	0.563907	-0.0115175	0.924054	-0.112209	0.351517	0.240664	0.0432074	0.266027	0.0249374	0.31671	0.0071253
MRPS18A	blue	158.739	31.4939	127.245	-95.7514	-0.246201	0.0384828	-0.150419	0.210534	0.747228	7.21113e-14	0.125449	0.29722	0.783292	6.8878e-16	-0.573756	1.69073e-07	-0.12563	0.296519	-0.578102	1.29659e-07	0.0885374	0.462808	-0.825736	7.99077e-19	0.315674	0.00732622	0.2259	0.0581924	-0.149572	0.213145	0.569757	2.15111e-07	0.704435	7.14757e-12	-0.54045	1.14486e-06
SDHA	blue	59.3144	18.2169	41.0975	-22.8805	-0.245378	0.0391566	-0.321616	0.00623888	0.143061	0.233972	0.399022	0.00056707	0.684458	4.66918e-11	-0.497667	1.00711e-05	-0.680155	6.8619e-11	-0.61132	1.49165e-08	0.00604687	0.960084	-0.31899	0.00670044	0.0040341	0.973365	0.257366	0.0302535	0.716071	2.2261e-12	-0.0211943	0.860737	-0.250492	0.035123	-0.183072	0.126474
CSRP1	blue	7.15295	3.13325	4.01971	-0.886459	-0.244744	0.0396821	-0.248915	0.0363279	0.373423	0.00133871	0.205735	0.0852054	0.531484	1.85122e-06	-0.349993	0.00277158	-0.350479	0.00273156	-0.51428	4.48268e-06	0.108918	0.365911	-0.361212	0.00196936	0.178565	0.136248	-0.00818349	0.945999	0.318164	0.00685179	0.174652	0.145187	0.0591864	0.623928	-0.354029	0.00245444
GSTK1	blue	170.95	44.5086	126.441	-81.9328	-0.244465	0.0399155	-0.169472	0.157688	0.742219	1.29348e-13	0.234137	0.0493838	0.881	4.04573e-24	-0.767389	5.93522e-15	-0.391471	0.00073587	-0.75169	4.23554e-14	0.0170002	0.888096	-0.781259	9.16276e-16	0.312235	0.00802844	0.131273	0.275176	-0.0407454	0.735836	0.596515	4.03067e-08	0.598203	3.60777e-08	-0.515656	4.184e-06
MOV10	blue	25.4598	12.6217	12.8381	-0.216375	-0.243679	0.0405786	-0.150381	0.210654	0.233389	0.0501355	0.41889	0.000277225	0.725073	8.67068e-13	-0.474257	2.94003e-05	-0.369517	0.00151714	-0.599871	3.23172e-08	0.0373818	0.75694	-0.559632	3.90312e-07	0.306101	0.00942852	0.181487	0.129849	0.452367	7.47738e-05	0.352765	0.00255012	0.10492	0.383869	-0.333661	0.00446144
GNA14	blue	17.1873	3.93114	13.2561	-9.325	-0.243362	0.0408487	-0.0467189	0.698842	0.223954	0.0604502	0.238416	0.0452582	0.557945	4.30223e-07	-0.528701	2.14296e-06	-0.21337	0.0740001	-0.328824	0.00511265	-0.0165227	0.89122	-0.49152	1.34455e-05	0.235049	0.0484794	0.0174631	0.885069	-0.00247741	0.983641	0.54847	7.36028e-07	0.338067	0.00393332	-0.0271598	0.82211
MRPL16	blue	152.055	25.3482	126.706	-101.358	-0.241163	0.0427629	-0.142448	0.236001	0.701287	9.70535e-12	0.0321569	0.790071	0.72531	8.45368e-13	-0.579951	1.15682e-07	-0.135042	0.261505	-0.608915	1.75911e-08	-0.0903359	0.453733	-0.834371	1.61226e-19	0.292595	0.0132812	0.0710537	0.555978	-0.194068	0.104872	0.539931	1.17756e-06	0.712613	3.16729e-12	-0.544565	9.13984e-07
IFRG15	blue	28.4179	6.1824	22.2355	-16.0531	0.240537	0.0433213	0.165317	0.168277	-0.381887	0.00101541	-0.0819205	0.497033	-0.592746	5.15022e-08	0.589599	6.30484e-08	0.24373	0.040535	0.368499	0.00156698	0.114945	0.339821	0.553165	5.65237e-07	-0.0194093	0.872363	-0.0531551	0.659753	0.0941336	0.434896	-0.433567	0.000158706	-0.436697	0.000140443	0.0544903	0.651752
FBXW4	blue	21.8651	8.06461	13.8005	-5.73586	-0.240204	0.0436211	-0.245288	0.039231	0.362385	0.00189889	0.272628	0.0214374	0.645617	1.21042e-09	-0.530744	1.9249e-06	-0.545445	8.70657e-07	-0.699687	1.13217e-11	-0.0173101	0.88607	-0.399891	0.000550103	0.142017	0.237438	0.193111	0.106631	0.445697	9.81521e-05	0.238563	0.0451224	0.0254946	0.832854	-0.386165	0.00088051
UQCRC1	blue	27.632	14.9512	12.6808	2.27048	-0.240004	0.0438022	-0.413999	0.000331999	0.447351	9.17965e-05	0.18896	0.11452	0.704733	6.94181e-12	-0.391663	0.000731059	-0.460878	5.24083e-05	-0.545696	8.58627e-07	0.0681888	0.572054	-0.442396	0.000112065	0.0124585	0.917869	0.211087	0.0772202	0.521711	3.07767e-06	-0.0321868	0.78988	-0.0223683	0.853106	-0.319477	0.00661274
DGAT1 /// LOC642255	blue	4.41536	2.00989	2.40548	-0.395589	-0.239885	0.0439091	-0.271739	0.0218833	0.450401	8.10633e-05	0.0605848	0.61574	0.460269	5.37752e-05	-0.236359	0.0472041	-0.211688	0.076362	-0.321825	0.00620334	0.257564	0.0301224	-0.339752	0.0037466	0.0243853	0.840028	0.240858	0.0430348	0.177538	0.138553	0.01708	0.887574	0.12656	0.292927	-0.241069	0.0428467
RPUSD3	blue	8.43317	3.31861	5.11456	-1.79595	-0.239523	0.0442387	-0.305624	0.00954584	0.401244	0.0005246	0.2224	0.0623029	0.512279	4.95299e-06	-0.298182	0.0115477	-0.412496	0.000350725	-0.51893	3.54644e-06	0.176126	0.141769	-0.293946	0.0128427	-0.0247768	0.837495	0.165667	0.167366	0.426098	0.000211472	-0.0334489	0.781841	-0.0585701	0.62755	-0.388312	0.000819155
HES1	blue	4.08822	1.90152	2.18669	-0.285171	0.238549	0.0451346	0.265098	0.025467	-0.267269	0.0242444	-0.0645863	0.592572	-0.473775	3.00317e-05	0.246051	0.0386045	0.0870317	0.470481	0.249923	0.0355539	0.102419	0.395371	0.423578	0.000232623	-0.0930544	0.440203	-0.0892083	0.459411	-0.149076	0.214683	-0.226703	0.057281	-0.227377	0.0565251	0.156236	0.193221
PGD	blue	43.9058	15.672	28.2338	-12.5618	-0.237594	0.0460281	-0.0802317	0.505975	0.334964	0.00429903	0.379511	0.00109817	0.734022	3.27133e-13	-0.614474	1.1989e-08	-0.273095	0.0212069	-0.374354	0.00129909	0.16373	0.172457	-0.578137	1.29383e-07	0.277423	0.0191657	0.449034	8.57243e-05	0.0643576	0.593885	0.483999	1.90045e-05	0.412356	0.000352509	-0.0732396	0.543857
HECW2	blue	23.7799	8.60607	15.1738	-6.56774	0.237421	0.046191	0.296752	0.0119716	-0.484934	1.82126e-05	-0.242719	0.0414012	-0.686448	3.89911e-11	0.605531	2.21355e-08	0.442876	0.000109934	0.588228	6.88091e-08	-0.198269	0.0974204	0.510591	5.38521e-06	-0.170043	0.156272	-0.144533	0.229145	-0.132142	0.271983	-0.256351	0.0309348	-0.247346	0.0375614	0.347176	0.00301421
ZNF274	blue	10.6967	2.30163	8.39504	-6.0934	-0.237406	0.0462058	-0.178192	0.137081	0.262497	0.0270001	-0.0833858	0.489343	0.448564	8.73812e-05	-0.282797	0.0168668	0.0297127	0.805703	-0.254965	0.0318859	-0.126477	0.293248	-0.560356	3.74282e-07	0.0809591	0.502113	-0.0481382	0.69015	-0.0331483	0.783754	0.248403	0.0367269	0.418112	0.000285347	-0.207754	0.0821197
OTUB1	blue	214.954	38.4612	176.493	-138.032	-0.237187	0.0464133	-0.108355	0.368405	0.713315	2.94984e-12	0.11709	0.330824	0.789108	2.99387e-16	-0.645244	1.24603e-09	-0.120875	0.315321	-0.533077	1.70139e-06	0.00468255	0.969085	-0.810012	1.18959e-17	0.348124	0.00293055	0.105428	0.381558	-0.244637	0.0397712	0.685201	4.36597e-11	0.767751	5.66244e-15	-0.413389	0.00033949
DKFZP434K1815	blue	7.06509	2.66466	4.40042	-1.73576	-0.236964	0.0466251	-0.279079	0.0184305	0.372003	0.00140125	0.214148	0.0729274	0.511037	5.26755e-06	-0.3341	0.00440608	-0.310359	0.00843593	-0.46874	3.74239e-05	0.345519	0.00316552	-0.372561	0.00137636	-0.0576099	0.633213	0.380864	0.00105033	0.277968	0.0189208	0.0320102	0.791007	0.0819428	0.496916	-0.344249	0.00328606
MDH2	blue	63.8246	34.3175	29.5071	4.81038	-0.236771	0.046809	-0.201032	0.0927494	0.37326	0.00134577	0.427359	0.000201557	0.878269	8.44343e-24	-0.679733	7.12382e-11	-0.504849	7.1344e-06	-0.605003	2.29382e-08	0.0166609	0.890315	-0.591774	5.48362e-08	0.257975	0.0298508	0.151302	0.20784	0.392065	0.000721094	0.370343	0.00147769	0.218215	0.0675227	-0.247072	0.0377799
FRY	blue	7.43794	1.30998	6.12796	-4.81798	0.235929	0.04762	0.431907	0.00016926	-0.488617	1.53819e-05	0.104756	0.384618	-0.435694	0.000146074	0.499808	9.09495e-06	0.446146	9.63893e-05	0.430942	0.000175684	0.127375	0.289807	0.221313	0.0636266	-0.0058481	0.961395	0.0960712	0.425458	-0.039528	0.743453	-0.226711	0.0572715	-0.155045	0.196681	0.110829	0.357507
OCLN	blue	12.6903	2.6006	10.0897	-7.48914	0.235319	0.0482148	0.236029	0.0475234	-0.548376	7.39884e-07	-0.131572	0.274073	-0.511761	5.08208e-06	0.475845	2.74071e-05	0.37093	0.00145022	0.597608	3.75174e-08	-0.0720126	0.550645	0.432185	0.000167446	0.0371955	0.758114	-0.108959	0.365727	-0.0831492	0.49058	-0.280053	0.0180094	-0.249694	0.0357285	0.450509	8.07062e-05
RP3-402G11.5	blue	11.0199	4.56994	6.44993	-1.87999	-0.235159	0.0483709	-0.360382	0.00202067	0.340393	0.00367757	0.223862	0.060558	0.564127	3.00342e-07	-0.400505	0.000538391	-0.465829	4.24343e-05	-0.490161	1.43214e-05	0.190953	0.110678	-0.326582	0.00544192	-0.239303	0.0444401	0.308295	0.00890509	0.436687	0.000140497	-0.0232577	0.847335	-0.0319955	0.791101	-0.211371	0.0768137
PSMD3	blue	22.9575	13.3724	9.58508	3.78733	-0.233862	0.0496587	-0.212476	0.0752475	0.32745	0.00531225	0.432273	0.000166875	0.724548	9.17065e-13	-0.43087	0.000176175	-0.356011	0.00231091	-0.50035	8.86222e-06	0.270756	0.0223847	-0.491275	1.35994e-05	0.171527	0.152636	0.366539	0.00166721	0.439325	0.000126623	0.268337	0.0236612	0.116251	0.334325	-0.264501	0.0258123
C20orf23	blue	5.76229	0.4933	5.26899	-4.77569	0.232947	0.0505837	0.229802	0.053872	-0.259477	0.0288775	0.18637	0.119666	-0.267815	0.0239449	0.461634	5.07561e-05	0.228681	0.0550854	0.218883	0.0666674	0.430586	0.00017811	0.168037	0.161288	-0.0981714	0.415362	0.145123	0.227228	0.224947	0.0592896	-0.351615	0.00264001	-0.239456	0.0443004	-0.0923892	0.443493
CRY2	blue	2.81328	0.890043	1.92324	-1.0332	-0.232755	0.0507797	-0.21006	0.0787037	0.424485	0.000224799	0.0567027	0.638582	0.393801	0.000679464	-0.101741	0.398524	-0.0592496	0.623556	-0.218876	0.0666759	0.237685	0.0459423	-0.283165	0.0167187	0.110306	0.359797	0.320255	0.00647445	0.157608	0.189292	0.0673281	0.576926	0.188547	0.11533	-0.260234	0.0283966
USP6NL	blue	4.59975	0.919302	3.68045	-2.76115	0.232415	0.0511284	0.372322	0.00138696	-0.415359	0.000315858	-0.0898075	0.456389	-0.348422	0.00290461	0.394977	0.000652512	0.395515	0.000640524	0.32055	0.00642278	-0.315296	0.00740052	0.102754	0.393817	0.195554	0.102188	-0.305974	0.0094597	-0.0543692	0.652476	-0.0137617	0.909313	-0.0651686	0.589233	0.037572	0.755742
ATF5	blue	5.42217	1.48012	3.94204	-2.46192	-0.231758	0.051807	-0.281972	0.0172037	0.127391	0.289745	0.243083	0.0410872	0.387152	0.000851803	-0.280967	0.0176215	-0.409346	0.000393131	-0.261175	0.0278088	0.145599	0.225692	-0.052152	0.665789	0.0615609	0.610053	0.226585	0.057414	0.407276	0.000423492	-0.0229534	0.849308	-0.180336	0.132341	0.0419049	0.728605
SRPR	blue	47.3634	21.0604	26.3029	-5.24246	-0.231672	0.0518965	-0.295661	0.0123039	0.252781	0.0334334	0.397561	0.00059669	0.75226	3.95404e-14	-0.494425	1.17372e-05	-0.563713	3.07719e-07	-0.676226	9.69798e-11	0.0476301	0.693257	-0.47661	2.64915e-05	0.101025	0.401868	0.140978	0.240922	0.633724	2.99498e-09	0.147774	0.21876	-0.0938597	0.43624	-0.347544	0.00298141
FLJ25778	blue	24.7973	4.77504	20.0223	-15.2472	0.231044	0.052553	0.0463165	0.701313	-0.315751	0.00731102	-0.225783	0.0583256	-0.560429	3.72705e-07	0.518116	3.69572e-06	0.168403	0.160363	0.406632	0.000433362	0.0115789	0.92365	0.606651	2.05212e-08	-0.317073	0.00705621	-0.0685171	0.570201	0.10515	0.382824	-0.537724	1.32691e-06	-0.449931	8.26397e-05	0.241396	0.0425569
SFRS4	blue	49.874	10.989	38.885	-27.896	-0.230989	0.0526117	-0.21271	0.0749195	0.0813305	0.500148	0.432228	0.000167167	0.602319	2.7462e-08	-0.594414	4.62259e-08	-0.738939	1.88278e-13	-0.61266	1.35983e-08	-0.112056	0.352177	-0.177092	0.139562	0.150842	0.209241	-0.0379377	0.753439	0.620665	7.75394e-09	0.212968	0.0745597	-0.273113	0.021198	-0.0819484	0.496886
CTSZ	blue	48.9588	22.0478	26.911	-4.8632	-0.230976	0.0526252	-0.131763	0.273371	0.388929	0.000802243	0.448224	8.85993e-05	0.8145	5.64955e-18	-0.693637	2.00854e-11	-0.454006	6.98775e-05	-0.559674	3.89368e-07	0.09474	0.43193	-0.517019	3.90646e-06	0.260147	0.0284518	0.138232	0.250303	0.241223	0.0427104	0.506123	6.70576e-06	0.277944	0.0189318	-0.167641	0.162291
THAP4 /// LOC653206	blue	21.7771	7.32145	14.4557	-7.13421	-0.230513	0.0531135	-0.272497	0.0215028	0.57227	1.84974e-07	0.0514807	0.66984	0.660472	3.68725e-10	-0.531003	1.89878e-06	-0.326594	0.00544015	-0.56184	3.43332e-07	-0.0687972	0.568622	-0.562628	3.27904e-07	0.0156089	0.897202	0.0386006	0.749271	0.100612	0.403805	0.321727	0.00621994	0.33845	0.00389018	-0.358806	0.00212133
PDE4DIP	blue	29.4659	4.96476	24.5011	-19.5363	0.230485	0.0531442	0.0885718	0.462633	-0.443574	0.000106903	-0.174738	0.144986	-0.559724	3.88249e-07	0.507055	6.4075e-06	0.162963	0.174504	0.424295	0.00022642	-0.0349376	0.772388	0.619091	8.66991e-09	-0.242918	0.0412293	-0.138912	0.247956	0.137964	0.251229	-0.537004	1.37931e-06	-0.494036	1.19538e-05	0.288751	0.0146006
UBE2V1 /// KUA-UEV	blue	68.9637	26.2436	42.7202	-16.4766	-0.230187	0.0534607	-0.184209	0.124093	0.30568	0.00953198	0.502505	7.99086e-06	0.798355	7.53001e-17	-0.730041	5.07136e-13	-0.71231	3.26598e-12	-0.752424	3.87641e-14	0.0324694	0.788079	-0.43041	0.00017932	0.165383	0.168105	0.0400457	0.74021	0.518133	3.6926e-06	0.336825	0.00407631	0.0148117	0.902426	-0.298254	0.0115267
F25965	blue	20.0396	9.7019	10.3377	-0.635772	-0.229467	0.0542329	-0.180321	0.132374	0.446191	9.62109e-05	0.285965	0.0156262	0.679469	7.29183e-11	-0.479874	2.28982e-05	-0.393831	0.000678771	-0.63672	2.39264e-09	0.0661075	0.583867	-0.468671	3.75362e-05	0.291223	0.0137398	0.00495425	0.967292	0.346138	0.00310822	0.337271	0.00402442	0.137622	0.252416	-0.408052	0.000411861
ARID4A	blue	12.0439	2.69178	9.35214	-6.66036	-0.229092	0.0546382	-0.273722	0.0209002	-0.144194	0.23025	-0.648852	9.39552e-10	-0.425274	0.000218182	0.377954	0.00115564	0.352111	0.00260092	0.564029	3.02068e-07	-0.363072	0.00185869	0.317669	0.00694389	-0.35096	0.00269245	-0.240033	0.0437752	-0.247882	0.0371358	-0.310588	0.00838522	-0.0515351	0.669511	0.550488	6.57375e-07
CD99L2	blue	12.783	6.64062	6.14233	0.498287	-0.228662	0.055106	-0.200138	0.0942418	0.333825	0.00444073	0.0950569	0.430384	0.612271	1.39685e-08	-0.275242	0.020172	-0.105953	0.379181	-0.346143	0.00310774	-0.136719	0.255575	-0.583483	9.2844e-08	0.252024	0.0339847	0.0784542	0.515475	0.237814	0.0458208	0.191679	0.109303	0.248891	0.0363466	-0.274202	0.0206679
IKBKAP	blue	1.46391	0.372334	1.09157	-0.719238	-0.227713	0.0561508	-0.0975314	0.418424	0.0782189	0.516739	0.222831	0.0617847	0.336662	0.00409535	-0.261994	0.0273053	-0.137249	0.253717	-0.234242	0.0492787	0.198458	0.0970946	-0.341974	0.00351231	0.120032	0.318734	0.283366	0.0166382	0.0930102	0.440422	0.0806773	0.503608	0.18289	0.126857	-0.154703	0.197682
COMT	blue	19.3889	5.96064	13.4282	-7.46757	-0.227564	0.056317	-0.168636	0.159777	0.530331	1.96721e-06	0.271774	0.0218652	0.616525	1.03884e-08	-0.5218	3.06357e-06	-0.345194	0.003196	-0.53609	1.44876e-06	0.314394	0.00758103	-0.465632	4.27945e-05	0.133183	0.268188	0.328072	0.00522107	0.0626201	0.603907	0.240686	0.0431882	0.32231	0.00612163	-0.378462	0.00113658
GALT	blue	13.1546	6.00593	7.14872	-1.14279	-0.227507	0.0563808	-0.318787	0.00673739	0.413093	0.000343168	0.205128	0.0861509	0.601042	2.99017e-08	-0.414316	0.000328164	-0.46065	5.29159e-05	-0.568348	2.33983e-07	0.0134637	0.911268	-0.408804	0.000400884	-0.0973245	0.419416	0.174272	0.146077	0.412111	0.000355675	0.0870056	0.470615	0.0250548	0.835697	-0.345093	0.00320554
C19orf10	blue	146.258	20.16	126.098	-105.938	-0.227267	0.0566478	-0.043592	0.718126	0.603706	2.50275e-08	0.0961353	0.425148	0.650217	8.43577e-10	-0.531946	1.80652e-06	-0.0300187	0.803741	-0.413898	0.000333224	-0.056938	0.637187	-0.724528	9.19002e-13	0.292567	0.0132906	0.0414143	0.731661	-0.307829	0.00901406	0.584774	8.56163e-08	0.756593	2.32962e-14	-0.376271	0.00122081
GLS2	blue	14.0179	3.30293	10.7149	-7.41199	-0.226987	0.0569611	-0.347911	0.00294908	0.494986	1.14318e-05	-0.23823	0.0454312	0.515162	4.28893e-06	-0.452283	7.50342e-05	-0.267309	0.0242224	-0.441497	0.000116158	-0.341517	0.00355942	-0.549303	7.02544e-07	0.0808699	0.502586	-0.213133	0.0743289	-0.0292978	0.808364	0.17967	0.1338	0.34408	0.00330247	-0.24726	0.0376294
IK	blue	45.543	12.8153	32.7277	-19.9125	-0.22674	0.0572388	-0.244683	0.0397329	0.057591	0.633325	0.40829	0.000408363	0.636435	2.4445e-09	-0.565395	2.78737e-07	-0.674835	1.09475e-10	-0.629413	4.12018e-09	-0.0552042	0.64749	-0.294251	0.0127454	0.129017	0.283579	0.0150258	0.901023	0.64626	1.15128e-09	0.13378	0.26603	-0.227243	0.0566746	-0.155736	0.194668
FLAD1	blue	44.0134	11.3231	32.6904	-21.3673	-0.226515	0.0574934	-0.233563	0.0499595	0.62941	4.12105e-09	0.140091	0.243925	0.675294	1.05197e-10	-0.476906	2.61453e-05	-0.150097	0.211524	-0.49719	1.03016e-05	0.266944	0.0244242	-0.641656	1.64398e-09	0.228705	0.0550591	0.226405	0.0576181	-0.0610415	0.613076	0.356474	0.00227848	0.5197	3.41026e-06	-0.456182	6.3837e-05
EPB41L4B	blue	13.8509	2.77138	11.0795	-8.3081	-0.226221	0.0578264	-0.169046	0.15875	0.0717729	0.551976	-0.694068	1.9292e-11	-0.406445	0.000436278	0.48873	1.53013e-05	0.531436	1.85589e-06	0.333689	0.00445787	-0.325643	0.00558539	0.00561968	0.962902	-0.282344	0.0170512	-0.124602	0.300517	-0.355443	0.00235124	-0.331949	0.00468293	0.157673	0.189106	-0.0361764	0.764547
FNDC5	blue	6.83102	2.6404	4.19062	-1.55021	-0.225834	0.0582679	-0.252793	0.0334253	0.437525	0.000135945	0.242955	0.0411973	0.49268	1.27371e-05	-0.337482	0.00400012	-0.221341	0.0635916	-0.350747	0.00270975	0.416404	0.000303934	-0.306491	0.00933353	-0.00192244	0.987305	0.364914	0.00175465	0.131186	0.275497	0.134267	0.264277	0.21208	0.0758068	-0.225129	0.0590786
CEBPA	blue	4.31207	1.08313	3.22894	-2.14581	-0.225785	0.0583234	-0.417119	0.000296018	0.232979	0.0505514	0.0570526	0.636509	0.339883	0.00373237	-0.228645	0.0551245	-0.309037	0.00873388	-0.163864	0.172101	0.339358	0.00378954	-0.086162	0.474944	-0.297119	0.0118617	0.374124	0.00130877	0.284759	0.0160891	-0.168888	0.159144	-0.0833048	0.489766	0.0933548	0.438722
PNKD	blue	54.9692	26.0584	28.9108	-2.85246	-0.225615	0.0585186	-0.204624	0.0869419	0.295147	0.0124634	0.50534	6.96623e-06	0.797206	8.97273e-17	-0.568639	2.29969e-07	-0.58569	8.08143e-08	-0.727046	7.01706e-13	0.101098	0.401526	-0.493633	1.2182e-05	0.187173	0.118052	0.124465	0.301054	0.609539	1.68566e-08	0.23827	0.0453947	-0.0203181	0.86644	-0.393416	0.000688511
TUBB	blue	19.9551	8.9167	11.0384	-2.12165	-0.225543	0.0586012	-0.190725	0.111111	0.282251	0.0170891	0.496436	1.0676e-05	0.641499	1.66381e-09	-0.512332	4.94003e-06	-0.521212	3.15718e-06	-0.485582	1.76815e-05	0.387695	0.00083638	-0.284641	0.0161349	0.0886562	0.462205	0.390459	0.000761676	0.422402	0.000243151	0.190399	0.111735	-0.0081629	0.946134	-0.133534	0.266919
ZNF706	blue	208.887	30.1735	178.714	-148.54	-0.224919	0.059322	-0.0366194	0.761749	0.579142	1.21609e-07	0.184232	0.124046	0.723565	1.01803e-12	-0.703482	7.84399e-12	-0.156856	0.191439	-0.515991	4.11415e-06	0.0351569	0.770998	-0.774512	2.31157e-15	0.300653	0.010846	0.105505	0.381209	-0.307399	0.00911575	0.718098	1.80608e-12	0.761716	1.22847e-14	-0.333234	0.00451571
SON	blue	241.544	24.978	216.566	-191.588	0.224232	0.0601236	0.111182	0.355968	-0.660526	3.6708e-10	0.0207541	0.863601	-0.645988	1.17599e-09	0.637505	2.25502e-09	0.0615758	0.609966	0.474366	2.92596e-05	0.0857656	0.476986	0.804529	2.87733e-17	-0.28336	0.0166406	-0.0164941	0.891407	0.443123	0.000108855	-0.676744	9.26866e-11	-0.833136	2.03856e-19	0.384317	0.000936649
ADH1A /// ADH1B /// ADH1C	blue	1.09088	0.368333	0.722543	-0.35421	-0.22379	0.0606428	-0.305811	0.00949966	0.227285	0.0566283	-0.104142	0.387428	0.311472	0.00819202	-0.278867	0.0185231	-0.259248	0.0290237	-0.185878	0.120663	-0.135939	0.258321	-0.126703	0.292378	0.0326329	0.787036	0.0617611	0.608889	0.116862	0.331773	0.0169028	0.888733	0.0193323	0.872865	0.0402185	0.73913
NDUFS7	blue	117.576	34.6613	82.9146	-48.2533	-0.223691	0.06076	-0.170875	0.154226	0.754979	2.84057e-14	0.21452	0.0724199	0.85132	5.24073e-21	-0.63036	3.84291e-09	-0.315085	0.00744246	-0.699424	1.16109e-11	0.0637944	0.597125	-0.764936	8.15028e-15	0.356042	0.00230871	0.131009	0.27615	0.0345821	0.774643	0.485824	1.74872e-05	0.549245	7.04827e-07	-0.571965	1.88406e-07
NUDT5	blue	56.8942	15.4366	41.4576	-26.021	-0.222264	0.062467	-0.160708	0.180624	0.497884	9.96816e-06	0.277055	0.0193324	0.730885	4.6239e-13	-0.636701	2.39615e-09	-0.280386	0.0178674	-0.533334	1.67832e-06	0.164136	0.171379	-0.661294	3.44574e-10	0.236807	0.0467746	0.238709	0.0449863	-0.0307265	0.799209	0.508275	6.03591e-06	0.499548	9.20854e-06	-0.295371	0.0123937
ABCG8	blue	12.8059	5.11438	7.69153	-2.57715	-0.222156	0.062598	-0.134331	0.264049	0.249209	0.0361011	0.165001	0.169104	0.585557	8.14949e-08	-0.404381	0.000469557	-0.150905	0.209047	-0.273996	0.0207671	-0.0120926	0.920273	-0.491355	1.3549e-05	0.38435	0.000935632	-0.108405	0.368187	0.105602	0.380769	0.327662	0.005281	0.34384	0.00332581	-0.113089	0.347725
SLC33A1	blue	18.321	2.98431	15.3367	-12.3524	0.221549	0.0633374	0.185253	0.121939	-0.443821	0.000105848	-0.12055	0.316633	-0.50457	7.23177e-06	0.611036	1.52105e-08	0.403887	0.000477857	0.519239	3.49119e-06	0.0144477	0.904813	0.306943	0.00922459	-0.209599	0.0793774	-0.113647	0.34534	0.0340076	0.77829	-0.443098	0.000108963	-0.277783	0.0190036	0.203266	0.0891038
VPS52	blue	54.3413	14.0132	40.3281	-26.3149	-0.221197	0.0637689	-0.271894	0.021805	0.0719789	0.550832	0.465788	4.25095e-05	0.602592	2.69669e-08	-0.415993	0.000308568	-0.624794	5.76709e-09	-0.629463	4.1049e-09	0.101531	0.399501	-0.269051	0.0232783	0.0826961	0.492954	0.110556	0.358703	0.755406	2.69568e-14	0.000295797	0.998047	-0.331114	0.00479444	-0.271105	0.0222057
ATM	blue	71.9982	16.9044	55.0938	-38.1894	0.221173	0.0637989	0.188271	0.115872	-0.550442	6.59095e-07	-0.112426	0.350579	-0.721689	1.24122e-12	0.64324	1.45534e-09	0.238211	0.045449	0.527919	2.23242e-06	-0.0162196	0.893204	0.742144	1.30464e-13	-0.135715	0.259115	-0.198678	0.0967177	0.115349	0.338115	-0.457216	6.11383e-05	-0.547652	7.70337e-07	0.30913	0.00871257
RAB8A	blue	50.308	19.1506	31.1574	-12.0069	-0.221052	0.0639474	-0.158982	0.185413	0.415801	0.000310761	0.394741	0.000657855	0.795932	1.08853e-16	-0.730425	4.86283e-13	-0.512814	4.82292e-06	-0.689958	2.82719e-11	0.0697033	0.563528	-0.551474	6.21924e-07	0.371804	0.00141024	0.172971	0.149159	0.199664	0.0950399	0.484004	1.90003e-05	0.267379	0.0241835	-0.344255	0.00328555
TMEM176A	blue	42.9551	20.3241	22.631	-2.30683	-0.220848	0.0641994	-0.163673	0.172607	0.447229	9.22521e-05	0.293813	0.0128854	0.795939	1.08741e-16	-0.614509	1.19604e-08	-0.38105	0.00104388	-0.588308	6.84603e-08	-0.0965231	0.423274	-0.608966	1.75302e-08	0.403896	0.000477714	0.0539993	0.65469	0.219702	0.0656293	0.43437	0.000153823	0.324477	0.00576802	-0.333445	0.00448884
TNFRSF11B	blue	2.67075	0.385234	2.28552	-1.90029	0.220384	0.064775	0.480225	2.25405e-05	-0.272143	0.0216797	0.13029	0.278817	-0.207595	0.0823596	0.161618	0.178136	0.286253	0.0155172	0.260869	0.0279988	-0.0661245	0.583771	0.0675792	0.575503	0.370756	0.00145832	-0.193701	0.105543	-0.209325	0.0797801	0.192258	0.108217	0.107436	0.372506	0.0504446	0.676111
LOC440836	blue	7.46957	3.061	4.40857	-1.34756	-0.220209	0.0649936	-0.171368	0.153024	0.281806	0.0172722	0.297693	0.0116912	0.506118	6.70728e-06	-0.404546	0.000466818	-0.429464	0.000185963	-0.528715	2.14135e-06	-0.0590419	0.624776	-0.255767	0.0313326	0.408703	0.000402342	0.0247666	0.837561	0.333036	0.00454113	0.234869	0.0486564	-0.0134371	0.911443	-0.29469	0.0126067
PSMC4 /// LOC652826	blue	31.0744	16.1115	14.9629	1.1486	-0.220088	0.0651445	-0.197294	0.0991125	0.434722	0.000151724	0.493975	1.19879e-05	0.746069	8.26507e-14	-0.492502	1.28435e-05	-0.362625	0.00188479	-0.570509	2.05638e-07	0.400282	0.000542617	-0.553494	5.54817e-07	0.19155	0.109547	0.401387	0.000521956	0.318129	0.00685818	0.301792	0.0105354	0.217606	0.0683109	-0.408957	0.000398677
CPEB4	blue	32.0944	9.66251	22.4319	-12.7694	0.219553	0.0658179	0.263869	0.0261822	-0.530569	1.94273e-06	-0.230149	0.0535015	-0.684504	4.65002e-11	0.664153	2.71814e-10	0.479055	2.37542e-05	0.631637	3.49723e-09	-0.228443	0.0553457	0.486817	1.67092e-05	-0.139018	0.247593	-0.379762	0.00108914	-0.0821371	0.495892	-0.306399	0.00935591	-0.305304	0.00962525	0.308982	0.0087464
SLC22A18	blue	0.589539	0.130131	0.459408	-0.329277	-0.218473	0.0671916	-0.138248	0.250245	0.140117	0.243838	0.152851	0.203167	0.234953	0.0485739	-0.1221	0.310406	-0.21857	0.0670669	-0.271889	0.0218073	0.0341626	0.777305	-0.111873	0.352967	0.2051	0.0861945	0.169648	0.157249	0.270143	0.0227028	-0.0456004	0.705719	-0.0949762	0.430777	-0.225829	0.058274
CUEDC2	blue	90.8398	33.311	57.5288	-24.2178	-0.218472	0.0671924	-0.179506	0.134161	0.652858	6.83669e-10	0.332947	0.00455268	0.871358	5.03434e-23	-0.643601	1.41523e-09	-0.420637	0.000259763	-0.800676	5.26587e-17	0.0889883	0.460523	-0.755394	2.69973e-14	0.217762	0.0681095	0.126344	0.293757	0.225233	0.0589579	0.448797	8.65562e-05	0.405362	0.000453459	-0.614909	1.16309e-08
C8B	blue	3.29117	1.35315	1.93802	-0.584871	-0.218343	0.0673582	-0.259806	0.0286673	0.25941	0.02892	-0.145435	0.226222	0.413095	0.000343142	-0.221719	0.0631296	-0.129938	0.28013	-0.277327	0.0192091	-0.40772	0.00041681	-0.392243	0.000716732	0.0238754	0.843331	-0.225455	0.0587025	0.187176	0.118047	0.0886754	0.462108	0.149714	0.212707	-0.154176	0.199231
SCAMP3	blue	69.5969	33.1202	36.4767	-3.35644	-0.21777	0.068098	-0.207511	0.0824862	0.518196	3.68078e-06	0.362327	0.00190233	0.882616	2.59559e-24	-0.648669	9.53225e-10	-0.465769	4.25428e-05	-0.710579	3.88805e-12	0.0850341	0.480766	-0.703125	8.12168e-12	0.246367	0.0383475	0.173087	0.148882	0.319616	0.00658782	0.365498	0.00172275	0.309839	0.0085522	-0.450994	7.91167e-05
SLC22A1	blue	4.19679	1.94558	2.25121	-0.305624	-0.217325	0.068678	-0.280023	0.018022	0.342217	0.00348757	0.0927884	0.441517	0.458095	5.8927e-05	-0.394251	0.000669047	-0.302744	0.0102816	-0.192825	0.10716	0.165845	0.166903	-0.185906	0.120607	0.0182155	0.880153	0.159489	0.183999	0.107029	0.37433	0.156321	0.192977	0.101534	0.39949	0.0966849	0.422494
PCCB	blue	10.2335	3.49028	6.74319	-3.25291	-0.217313	0.0686936	-0.206214	0.0844652	0.248104	0.0369608	-0.0532406	0.65924	0.516683	3.97313e-06	-0.449697	8.34318e-05	-0.184141	0.124236	-0.213546	0.0737561	-0.253251	0.0330954	-0.472677	3.15173e-05	0.0451181	0.708691	0.0808592	0.502643	0.0143115	0.905706	0.249004	0.0362589	0.303454	0.0100956	0.0657227	0.586064
SLC15A1	blue	7.84555	1.07334	6.77221	-5.69888	0.216492	0.0697718	0.212487	0.0752325	-0.247903	0.0371191	0.0149406	0.901581	-0.400253	0.000543174	0.549996	6.75815e-07	0.396213	0.00062523	0.376597	0.00120794	0.410887	0.000371824	0.270879	0.0223216	-0.0682912	0.571476	0.0794721	0.510024	0.0420979	0.727403	-0.389944	0.000775124	-0.202461	0.0904036	0.00338611	0.977642
SMARCB1	blue	9.62109	3.95906	5.66203	-1.70297	-0.21624	0.0701057	-0.323576	0.00591285	0.436142	0.000143529	0.17057	0.154973	0.529462	2.05919e-06	-0.288121	0.0148274	-0.39825	0.000582553	-0.484116	1.89036e-05	0.125176	0.298282	-0.296465	0.0120584	-0.086456	0.473433	0.112871	0.348664	0.44553	9.88174e-05	-0.090391	0.453456	-0.0244965	0.839309	-0.296423	0.0120712
EFHD2	blue	2.50891	0.517047	1.99186	-1.47481	-0.216024	0.0703939	-0.286589	0.0153913	0.351533	0.00264653	0.0565699	0.639369	0.318122	0.00685955	-0.278632	0.0186262	-0.355246	0.00236539	-0.453237	7.21367e-05	0.0741045	0.539098	-0.216376	0.0699253	-0.0347132	0.773811	-0.00950296	0.937308	0.179614	0.133923	0.0715356	0.553294	-0.0123851	0.918351	-0.307594	0.00906955
CTA-221G9.4	blue	8.79611	4.54531	4.2508	0.294511	-0.215327	0.0713265	-0.151986	0.205766	0.131973	0.2726	0.223117	0.0614419	0.562948	3.2182e-07	-0.326066	0.0055204	-0.271985	0.0217592	-0.358847	0.0021186	-0.133266	0.267889	-0.382001	0.00101158	0.186852	0.118696	0.0154403	0.898307	0.410444	0.000377839	0.123888	0.303319	0.0490685	0.684475	-0.180054	0.132957
SSTR1	blue	4.1377	0.697121	3.44058	-2.74345	-0.213557	0.0737418	-0.318302	0.00682631	0.146671	0.222258	-0.478887	2.3934e-05	-0.233061	0.0504675	0.352632	0.00256032	0.326309	0.00548333	0.254871	0.0319513	0.0760883	0.528259	0.0830546	0.491075	-0.335682	0.0042118	0.1671	0.163671	-0.182547	0.127584	-0.294782	0.0125775	0.0603208	0.617282	0.0754249	0.531871
FLJ14668	blue	11.0188	1.57412	9.44471	-7.87059	0.213455	0.0738826	0.0788799	0.513191	-0.0526141	0.663005	-0.0615554	0.610085	-0.396052	0.000628739	0.533778	1.6392e-06	0.21439	0.0725972	0.159552	0.183821	0.359308	0.00208875	0.342404	0.00346857	-0.143216	0.23346	0.0427786	0.723172	0.12277	0.307739	-0.419178	0.000274274	-0.261192	0.0277982	-0.202943	0.0896227
PLD3	blue	58.9349	18.7663	40.1686	-21.4023	-0.212769	0.0748377	-0.150448	0.210447	0.136381	0.256764	0.503203	7.72651e-06	0.728578	5.94616e-13	-0.729752	5.23381e-13	-0.682454	5.59062e-11	-0.625605	5.43861e-09	-0.122188	0.310055	-0.356002	0.00231155	0.256955	0.0305279	-0.0623767	0.605317	0.488432	1.55131e-05	0.499302	9.3174e-06	-0.0653424	0.588238	-0.0704364	0.559423
SUOX	blue	58.3597	25.4797	32.88	-7.40035	-0.212323	0.0754629	-0.278234	0.0188026	0.473953	2.9797e-05	0.348739	0.00287733	0.827553	5.74774e-19	-0.646216	1.15519e-09	-0.573712	1.69522e-07	-0.805683	2.39487e-17	0.0799616	0.507413	-0.644608	1.3091e-09	0.092177	0.444545	0.217166	0.0688853	0.428548	0.000192609	0.316756	0.00711652	0.142152	0.236989	-0.495107	1.13667e-05
USP43	blue	18.445	4.67757	13.7674	-9.08986	-0.212174	0.0756735	-0.0819364	0.49695	0.208	0.0817496	0.0585856	0.627459	0.529862	2.01636e-06	-0.390856	0.000751461	-0.0346661	0.77411	-0.308608	0.00883265	-0.316688	0.00712965	-0.643257	1.45343e-09	0.319226	0.00665785	-0.0349484	0.77232	-0.0168529	0.88906	0.400853	0.000531848	0.401831	0.000513877	-0.239219	0.044517
PFKL	blue	15.7312	6.50421	9.22698	-2.72276	-0.210716	0.0777541	-0.254899	0.0319314	0.464814	4.43221e-05	0.340816	0.00363268	0.62956	4.076e-09	-0.523629	2.78883e-06	-0.506383	6.62116e-06	-0.56191	3.41938e-07	0.271451	0.0220291	-0.352004	0.0026093	0.17224	0.150911	0.363377	0.00184108	0.27583	0.0198965	0.149954	0.211964	0.0906927	0.451944	-0.289388	0.0143747
RILP	blue	33.9358	8.99243	24.9433	-15.9509	-0.209646	0.0793092	-0.163975	0.171806	0.514606	4.41019e-06	0.13667	0.255747	0.65225	7.17712e-10	-0.562426	3.31799e-07	-0.225297	0.0588846	-0.491197	1.36488e-05	-0.0752154	0.533015	-0.56455	2.92958e-07	0.305884	0.0094817	0.0274739	0.820087	-0.0635075	0.598779	0.503121	7.75691e-06	0.474491	2.90987e-05	-0.274716	0.0204218
PLCD1	blue	33.4541	12.8833	20.5708	-7.68753	-0.209553	0.0794452	-0.164992	0.169126	0.446105	9.65481e-05	0.270148	0.0227002	0.738641	1.94764e-13	-0.519369	3.46824e-06	-0.316717	0.00712408	-0.578184	1.29007e-07	0.0791116	0.511951	-0.679566	7.2295e-11	0.25572	0.0313644	0.176317	0.141331	0.183926	0.124682	0.403462	0.000485116	0.352457	0.00257393	-0.405346	0.00045372
BTF3	blue	211.575	24.9307	186.645	-161.714	-0.209366	0.0797196	-0.0640492	0.595659	0.58756	7.17965e-08	0.00253496	0.983261	0.661666	3.34152e-10	-0.677738	8.495e-11	-0.112903	0.348526	-0.446773	9.39743e-05	-0.187199	0.118001	-0.736292	2.53873e-13	0.19262	0.107541	-0.0809751	0.502029	-0.372937	0.00135983	0.71283	3.0985e-12	0.781973	8.2912e-16	-0.238511	0.0451704
AHSA1	blue	21.8115	7.80614	14.0053	-6.1992	-0.208613	0.0808333	-0.0393558	0.744532	0.31006	0.00850258	0.262515	0.0269893	0.642619	1.52669e-09	-0.395051	0.00065086	-0.162828	0.174867	-0.481477	2.13049e-05	-0.0932299	0.439338	-0.688044	3.37065e-11	0.296611	0.0120142	-0.0358077	0.766878	0.181607	0.129589	0.3578	0.00218787	0.344583	0.00325405	-0.387714	0.000835844
ATXN1	blue	3.62495	0.73175	2.8932	-2.16145	0.208604	0.0808474	0.194116	0.104784	-0.325975	0.00553428	-0.0769038	0.523834	-0.407569	0.000419073	0.407097	0.000426215	0.426117	0.000211313	0.514712	4.38688e-06	0.122606	0.308391	0.299482	0.0111738	-0.127188	0.290518	0.0203907	0.865968	-0.170012	0.156349	-0.135326	0.260496	-0.0603831	0.616918	0.318912	0.00671466
ENG	blue	24.2457	6.81378	17.432	-10.6182	0.208435	0.0810997	0.196952	0.0997106	-0.0366194	0.761749	0.632823	3.20281e-09	0.521641	3.08861e-06	-0.490768	1.3924e-05	-0.534799	1.55232e-06	-0.544375	9.23568e-07	0.0821348	0.495905	-0.225216	0.0589781	0.284523	0.0161808	0.0515216	0.669593	0.520028	3.35375e-06	0.382203	0.00100483	-0.170464	0.155235	-0.210648	0.0778521
ARHGEF2	blue	9.68857	1.31541	8.37316	-7.05775	0.207206	0.0829487	0.32839	0.00517497	-0.283678	0.0165138	0.575691	1.50303e-07	0.229338	0.0543716	-0.358513	0.00214052	-0.376505	0.00121156	-0.249245	0.0360731	-0.0184389	0.878695	-0.0240347	0.842299	0.220635	0.0644631	-0.164727	0.169821	0.322121	0.00615344	0.43639	0.000142145	-0.179734	0.133659	0.116464	0.333436
PELO	blue	4.80974	0.366248	4.44349	-4.07725	0.206439	0.0841198	0.145539	0.225885	-0.300129	0.0109918	-0.0744673	0.537107	-0.284915	0.0160286	0.499675	9.15279e-06	0.310857	0.00832605	0.312235	0.00802846	0.00303397	0.979966	0.171108	0.153656	-0.0449465	0.70975	-0.154899	0.197107	0.192923	0.106979	-0.309818	0.00855687	-0.247002	0.0378362	0.0654498	0.587624
SRM	blue	48.123	19.5614	28.5615	-9.00008	-0.206061	0.0847019	-0.157145	0.190612	0.298972	0.0113194	0.528278	2.19089e-06	0.748657	6.08866e-14	-0.637668	2.22737e-09	-0.661786	3.30868e-10	-0.708666	4.70742e-12	0.0863858	0.473794	-0.38953	0.000786071	0.253148	0.0331694	0.110317	0.359747	0.522753	2.91749e-06	0.280934	0.0176357	-0.0208475	0.862994	-0.32365	0.00590084
MLL3	blue	101.607	12.8571	88.7502	-75.893	0.205627	0.085373	0.107117	0.373934	-0.470404	3.48121e-05	-0.117541	0.328954	-0.608541	1.8046e-08	0.703355	7.94175e-12	0.177694	0.138199	0.410091	0.0003827	0.0681744	0.572135	0.620576	7.80323e-09	-0.286837	0.0152985	-0.0618816	0.608189	0.359746	0.00206072	-0.64718	1.07138e-09	-0.625152	5.61994e-09	0.188713	0.115004
HIST2H2AA /// LOC653610 /// H2A/R	blue	100.942	16.6623	84.2802	-67.618	-0.205464	0.0856261	-0.0388323	0.747816	0.540131	1.16484e-06	0.0764422	0.526336	0.639007	2.01244e-09	-0.492919	1.25955e-05	0.0135958	0.910402	-0.371446	0.00142648	-0.0279153	0.817246	-0.729066	5.63937e-13	0.460244	5.38324e-05	0.0296101	0.806361	-0.271017	0.0222509	0.54383	9.51714e-07	0.705451	6.46972e-12	-0.359913	0.00205017
MPDU1	blue	147.534	16.8719	130.663	-113.791	-0.204701	0.0868208	-0.105079	0.383146	0.589085	6.5153e-08	-0.130432	0.27829	0.575048	1.56309e-07	-0.361486	0.0019527	0.175586	0.143015	-0.192914	0.106995	-0.138966	0.24777	-0.722775	1.10689e-12	0.324353	0.00578774	-0.00618998	0.95914	-0.368709	0.00155658	0.458612	5.76617e-05	0.799058	6.76046e-17	-0.261418	0.0276586
RPL37A	blue	9.36657	2.60735	6.75921	-4.15186	0.204653	0.0868968	0.102818	0.393521	-0.11813	0.326517	-0.147032	0.221107	-0.478287	2.45847e-05	0.47804	2.4857e-05	0.183971	0.12459	0.127391	0.289744	0.12135	0.313411	0.350722	0.00271178	-0.102521	0.394897	-0.0277811	0.81811	0.00822357	0.945735	-0.370232	0.00148294	-0.277573	0.0190981	-0.154907	0.197084
CLPB	blue	56.527	16.8888	39.6382	-22.7495	-0.204169	0.0876617	-0.346128	0.00310914	0.228634	0.0551373	0.404023	0.000475557	0.654956	5.77741e-10	-0.415291	0.000316644	-0.637127	2.32038e-09	-0.677824	8.43039e-11	0.104845	0.384211	-0.33344	0.00448941	-0.0369276	0.759803	0.177006	0.139758	0.751794	4.1824e-14	-0.0466982	0.698969	-0.273156	0.0211766	-0.34203	0.00350664
LHPP	blue	41.3513	8.97594	32.3754	-23.3994	-0.203942	0.0880219	-0.336055	0.00416719	0.169617	0.157327	0.37289	0.00136188	0.553586	5.51912e-07	-0.45979	5.48721e-05	-0.68471	4.56443e-11	-0.553334	5.59855e-07	0.12575	0.296052	-0.124379	0.301392	-0.0781859	0.516917	0.213673	0.0735815	0.657553	4.68173e-10	0.00422954	0.972075	-0.339871	0.00373373	-0.0919035	0.445903
CLN3	blue	41.0054	12.5129	28.4924	-15.9795	-0.203789	0.0882656	-0.131966	0.272626	0.549852	6.81288e-07	0.140338	0.243088	0.69469	1.81962e-11	-0.514461	4.44223e-06	-0.176241	0.141506	-0.381431	0.00103085	0.0286269	0.812671	-0.593313	4.96483e-08	0.271052	0.0222328	0.129472	0.281871	-0.0262771	0.827802	0.488819	1.52388e-05	0.494127	1.19029e-05	-0.235869	0.0476781
GLO1	blue	4.61275	0.304176	4.30858	-4.0044	-0.203644	0.0884984	-0.206521	0.0839931	0.258362	0.0295975	-0.374373	0.00129828	-0.128967	0.283771	0.354551	0.00241592	0.333948	0.0044252	0.11688	0.331699	0.107995	0.37001	-0.132705	0.269926	-0.193872	0.105229	0.487322	1.63269e-05	-0.190395	0.111743	-0.304215	0.00989985	0.171893	0.151748	-0.236037	0.0475158
CYP2J2	blue	6.97828	1.3302	5.64808	-4.31788	-0.203605	0.0885605	-0.240411	0.0434344	-0.0145424	0.904192	-0.0124136	0.918165	0.286963	0.0152518	0.0236562	0.844751	-0.103658	0.389646	-0.159793	0.183153	-0.323069	0.00599567	-0.230702	0.0529139	0.0522836	0.664996	-0.135333	0.260469	0.472393	3.19124e-05	-0.148048	0.217898	-0.172042	0.15139	-0.113352	0.346598
EIF1AX	blue	19.3556	6.04438	13.3112	-7.2668	0.201901	0.0913181	0.189212	0.114029	-0.351265	0.00266789	-0.255154	0.0317543	-0.619528	8.40587e-09	0.608693	1.78592e-08	0.503707	7.54053e-06	0.611903	1.43288e-08	0.0267413	0.824807	0.424221	0.000227046	-0.0939143	0.435972	-0.0652462	0.588788	-0.226129	0.0579308	-0.341866	0.0035234	-0.169343	0.158009	0.277117	0.0193042
C14orf28	blue	19.5946	6.18332	13.4113	-7.22799	-0.200249	0.0940549	-0.234011	0.0495094	0.130399	0.278413	-0.758332	1.87804e-14	-0.52093	3.20305e-06	0.494443	1.17277e-05	0.429538	0.000185437	0.427905	0.000197405	-0.241302	0.0426401	0.267506	0.0241138	-0.359522	0.00207501	-0.114193	0.343008	-0.418754	0.000278627	-0.411356	0.000365554	0.0778916	0.518501	0.124428	0.301198
ESCO1	blue	32.1704	9.6993	22.4711	-12.7718	0.200155	0.0942125	0.196371	0.100735	-0.469813	3.57188e-05	-0.193042	0.106758	-0.701769	9.26365e-12	0.629417	4.11884e-09	0.378273	0.00114364	0.651391	7.68514e-10	0.0359421	0.766028	0.608464	1.81413e-08	-0.253655	0.0328068	-0.0924007	0.443436	-0.0747022	0.53582	-0.404822	0.000462255	-0.354207	0.00244123	0.4219	0.000247775
RNF187 /// LOC644942 /// LOC649694	blue	6.82999	2.75703	4.07296	-1.31593	-0.200145	0.0942298	-0.210068	0.0786927	0.234407	0.0491141	0.284855	0.0160517	0.457337	6.08303e-05	-0.187806	0.116792	-0.32716	0.00535533	-0.29392	0.0128511	0.207432	0.0826062	-0.173675	0.147486	0.0916771	0.44703	0.391695	0.000730267	0.461823	5.03505e-05	-0.0568461	0.637731	-0.112521	0.350168	-0.138414	0.249673
NDUFA10	blue	62.9173	21.2168	41.7006	-20.4838	-0.200062	0.0943697	-0.191729	0.109208	0.635364	2.64933e-09	0.164025	0.171675	0.798619	7.23185e-17	-0.590006	6.14279e-08	-0.359787	0.00205811	-0.67369	1.20901e-10	-0.00906398	0.940199	-0.737893	2.11976e-13	0.142859	0.234641	0.170335	0.155552	0.126333	0.293801	0.328041	0.00522549	0.437238	0.000137489	-0.522395	2.97149e-06
HIST2H2BE	blue	5.4964	2.33996	3.15643	-0.816469	-0.199872	0.0946882	-0.136143	0.257602	0.322239	0.00613352	0.25927	0.0290101	0.51363	4.63069e-06	-0.331263	0.00477436	-0.240931	0.0429695	-0.41989	0.000267107	0.265215	0.0253996	-0.400475	0.00053896	0.327793	0.00526172	0.315777	0.00730597	0.136477	0.256424	0.107319	0.373032	0.194688	0.103746	-0.367196	0.00163302
SNX17	blue	107.998	16.7361	91.262	-74.5259	-0.199805	0.0948025	-0.0487585	0.686364	0.438626	0.000130169	0.0737294	0.54116	0.625107	5.63842e-09	-0.486614	1.68659e-05	0.0334676	0.781723	-0.169067	0.158697	-0.0379413	0.753417	-0.667502	2.05214e-10	0.288785	0.0145884	-0.0124918	0.917651	-0.261282	0.0277423	0.565136	2.83029e-07	0.701759	9.27319e-12	-0.0438771	0.71636
HMG2L1	blue	27.2461	6.99669	20.2494	-13.2528	0.199656	0.0950532	0.132592	0.270339	-0.334587	0.00434545	-0.113881	0.344337	-0.613728	1.26275e-08	0.518952	3.54246e-06	0.180449	0.132096	0.4762	2.69785e-05	0.198709	0.0966643	0.695694	1.65545e-11	-0.166777	0.164498	0.0226522	0.851263	-0.015131	0.900334	-0.415429	0.000315045	-0.40242	0.000503301	0.331619	0.00472682
UNQ501	blue	207.724	32.4785	175.245	-142.767	-0.199472	0.0953641	-0.085729	0.477175	0.661219	3.46731e-10	0.0731227	0.544502	0.725811	8.01281e-13	-0.601448	2.91042e-08	-0.0605351	0.61603	-0.460802	5.25772e-05	-0.0260711	0.829131	-0.814086	6.05563e-18	0.31344	0.00777605	0.10787	0.370568	-0.303823	0.0100004	0.573046	1.76504e-07	0.792771	1.74734e-16	-0.39224	0.000716809
PHLDA1	blue	4.80588	1.0645	3.74137	-2.67687	0.199184	0.0958542	0.399874	0.000550425	-0.394628	0.000660402	-0.0013803	0.990885	-0.309986	0.00851923	0.130561	0.277808	0.157145	0.19061	0.124327	0.301594	-0.457916	5.93724e-05	0.102604	0.394515	0.143423	0.232777	-0.516834	3.94305e-06	-0.11597	0.335502	0.169058	0.158719	-0.0769758	0.523445	0.0459104	0.703811
SPATA20	blue	3.8374	1.7464	2.091	-0.3446	-0.198944	0.0962626	-0.169112	0.158585	0.341764	0.00353391	0.225961	0.0581229	0.486139	1.7237e-05	-0.278422	0.0187191	-0.290848	0.0138677	-0.455776	6.49254e-05	0.151769	0.206423	-0.348811	0.00287116	0.0648337	0.591152	0.266069	0.0249137	0.289007	0.0145095	0.109048	0.365332	0.0831794	0.490422	-0.346332	0.00309047
SLC25A42	blue	2.70914	0.933985	1.77515	-0.841167	-0.198862	0.0964022	-0.33214	0.00465774	0.413488	0.000338259	-0.0103164	0.931954	0.402067	0.000509618	-0.277682	0.0190492	-0.250215	0.0353324	-0.364549	0.00177481	0.108991	0.365588	-0.260857	0.0280064	-0.0977702	0.41728	0.044238	0.714127	0.13574	0.259025	-0.0648295	0.591176	0.126942	0.29146	-0.289116	0.0144705
DDX56	blue	3.01837	1.15407	1.86431	-0.710241	-0.198258	0.0974397	-0.2962	0.0121387	0.238714	0.0449825	0.0949655	0.43083	0.384984	0.000916026	-0.176107	0.141813	-0.257002	0.0304966	-0.38468	0.000925393	0.0588186	0.626089	-0.284515	0.016184	-0.00222122	0.985332	0.0398962	0.741146	0.391083	0.000745657	-0.00413744	0.972683	-0.0641645	0.594995	-0.277855	0.0189716
GCLC	blue	7.86383	1.54399	6.31984	-4.77585	-0.198073	0.097759	-0.282352	0.0170479	-0.205587	0.085436	-0.427735	0.000198692	-0.388634	0.000810281	0.45334	7.18307e-05	0.30868	0.0088159	0.439028	0.000128118	-0.0302933	0.801982	0.268034	0.0238255	-0.358376	0.00214953	0.105389	0.381735	-0.0459634	0.703484	-0.460015	5.43546e-05	-0.202698	0.0900187	0.287687	0.0149851
ARRDC1	blue	4.20173	1.22848	2.97325	-1.74477	-0.197062	0.099517	-0.260149	0.0284505	0.495821	1.09905e-05	0.131723	0.273517	0.409541	0.000390377	-0.22914	0.0545866	-0.214009	0.0731192	-0.360407	0.00201909	0.334155	0.00439922	-0.248164	0.0369136	0.00515794	0.965948	0.239688	0.0440889	0.188603	0.115219	0.121403	0.313194	0.128357	0.286071	-0.330002	0.00494675
NDUFB4 /// LOC653432	blue	224.858	33.1752	191.682	-158.507	-0.196833	0.0999203	-0.0499588	0.67906	0.640429	1.80584e-09	0.0844084	0.484012	0.730081	5.04882e-13	-0.656948	4.91758e-10	-0.114018	0.343757	-0.528403	2.17666e-06	-0.0475731	0.693606	-0.82811	5.19185e-19	0.30033	0.0109356	0.0422463	0.72648	-0.305809	0.00950015	0.633369	3.07538e-09	0.789684	2.75282e-16	-0.440572	0.000120512
C10orf22	blue	15.8455	3.92724	11.9183	-7.99102	0.19585	0.101659	0.385814	0.000890938	-0.340976	0.00361587	-0.15585	0.194339	-0.493155	1.24575e-05	0.207486	0.0825239	0.401306	0.000523457	0.561382	3.52628e-07	-0.126082	0.294769	0.303817	0.0100018	0.0312672	0.795752	-0.289104	0.0144751	-0.561677	3.46611e-07	0.18516	0.122131	0.156614	0.192133	0.510484	5.41373e-06
PPAT	blue	13.1409	2.7219	10.419	-7.69714	0.195225	0.102777	0.0517463	0.668236	-0.277077	0.0193225	-0.164494	0.170435	-0.502728	7.90549e-06	0.539525	1.20379e-06	0.312543	0.0079632	0.533799	1.63735e-06	0.28065	0.0177555	0.489368	1.48574e-05	-0.34529	0.00318694	-0.0365165	0.762398	0.00913979	0.939699	-0.468873	3.72087e-05	-0.309345	0.00866359	0.370491	0.00147072
AARSD1	blue	16.3091	2.58987	13.7192	-11.1294	-0.195216	0.102793	-0.150175	0.211286	0.462963	4.7969e-05	0.134505	0.263423	0.478597	2.42466e-05	-0.223467	0.0610252	0.0566395	0.638957	-0.328596	0.0051453	0.300512	0.0108851	-0.610721	1.5544e-08	0.22318	0.0613675	0.36966	0.00151022	-0.0562336	0.641365	0.330771	0.00484104	0.458552	5.78092e-05	-0.444969	0.000101074
PIGP	blue	152.606	15.4877	137.118	-121.631	-0.195119	0.102968	-0.0625082	0.604555	0.558238	4.23018e-07	-0.0785989	0.514698	0.563566	3.10381e-07	-0.573842	1.68194e-07	-0.0438891	0.716286	-0.458467	5.80147e-05	-0.21288	0.0746828	-0.764376	8.75641e-15	0.242374	0.0416999	-0.0590981	0.624446	-0.420412	0.000261951	0.575871	1.48656e-07	0.763392	9.93057e-15	-0.40066	0.000535469
GPSM3	blue	23.7252	4.92981	18.7954	-13.8656	-0.195086	0.103026	-0.0618401	0.60843	0.292624	0.0132717	0.380006	0.00108042	0.556726	4.61417e-07	-0.643933	1.37939e-09	-0.544304	9.27217e-07	-0.672729	1.31361e-10	-0.0093398	0.938382	-0.345788	0.00314049	0.279865	0.0180898	-0.141771	0.238259	0.201498	0.0919799	0.497062	1.03643e-05	0.121002	0.314811	-0.328004	0.00523101
TMEM111	blue	127.786	23.6875	104.098	-80.4106	-0.194595	0.103914	-0.0714019	0.554038	0.570032	2.11598e-07	0.0721505	0.54988	0.695926	1.61964e-11	-0.483945	1.90511e-05	-0.01078	0.928904	-0.385771	0.000892221	-0.018411	0.878877	-0.802092	4.22377e-17	0.333917	0.00442911	0.13222	0.271698	-0.203651	0.0884867	0.444716	0.00010211	0.715786	2.29217e-12	-0.396052	0.000628744
KIAA0495	blue	14.6512	4.92996	9.72119	-4.79123	-0.193559	0.105804	-0.215884	0.0705805	0.451604	7.71598e-05	0.0729928	0.54522	0.58038	1.12646e-07	-0.501621	8.33831e-06	-0.327417	0.00531712	-0.358454	0.0021444	-0.0811237	0.501242	-0.351481	0.00265064	0.230507	0.0531208	-0.0197609	0.870071	0.0485708	0.687509	0.345304	0.00318571	0.323467	0.00593061	-0.0595617	0.621726
ALG3	blue	34.6324	17.6889	16.9436	0.745268	-0.19304	0.106761	-0.213766	0.0734523	0.477153	2.58603e-05	0.331589	0.00473081	0.784589	5.73308e-16	-0.527755	2.25158e-06	-0.368254	0.00157924	-0.601344	2.93068e-08	0.176488	0.140938	-0.639266	1.97322e-09	0.20453	0.0870909	0.204426	0.0872545	0.293969	0.0128354	0.228729	0.0550336	0.263664	0.0263028	-0.435117	0.000149402
RNPEP	blue	14.8022	6.34655	8.45562	-2.10907	-0.191714	0.109237	-0.114701	0.340851	0.455797	6.48692e-05	0.28054	0.0178016	0.635304	2.66135e-09	-0.476078	2.71246e-05	-0.272762	0.0213712	-0.441814	0.000114699	0.224987	0.0592434	-0.475489	2.78425e-05	0.205706	0.0852511	0.168198	0.160881	0.0970514	0.420729	0.41317	0.000342212	0.297534	0.0117382	-0.271714	0.021896
TMEM165	blue	18.2609	4.5253	13.7356	-9.21031	0.191003	0.110582	0.28468	0.0161196	-0.356698	0.00226298	-0.278884	0.0185158	-0.53004	1.99759e-06	0.483687	1.92762e-05	0.620348	7.93065e-09	0.610203	1.61061e-08	-0.168006	0.161365	0.236246	0.0473135	-0.0838699	0.486815	-0.24817	0.0369094	-0.409952	0.000384629	-0.0695767	0.564239	0.111597	0.354166	0.280213	0.0179407
MCCC2	blue	76.8901	21.5766	55.3135	-33.7368	-0.190678	0.111202	-0.304012	0.00995189	0.112376	0.350795	0.383411	0.00096536	0.69049	2.6916e-11	-0.549463	6.96294e-07	-0.718728	1.69167e-12	-0.697937	1.33831e-11	-0.0718359	0.551626	-0.34302	0.00340664	0.071915	0.551186	0.119654	0.320268	0.743273	1.14512e-13	0.061028	0.613155	-0.28311	0.0167409	-0.24419	0.0401464
VRK2	blue	8.88801	1.3374	7.55061	-6.21322	0.189951	0.112597	0.267989	0.0238502	-0.17057	0.154973	-0.0813411	0.500092	-0.411145	0.000368373	0.441435	0.000116444	0.561507	3.50068e-07	0.427922	0.000197278	0.294736	0.0125921	0.129156	0.283056	0.0177077	0.883471	-0.00598144	0.960516	-0.349864	0.00278235	0.0302156	0.80248	0.157059	0.190858	0.0301303	0.803026
SERPINA6	blue	14.7605	6.79406	7.96645	-1.17239	-0.189683	0.113114	-0.110778	0.357729	0.302709	0.0102909	0.162519	0.175697	0.630411	3.82859e-09	-0.430164	0.000181031	-0.255897	0.0312434	-0.452117	7.55483e-05	-0.242598	0.0415057	-0.580956	1.08691e-07	0.29226	0.0133919	0.0229808	0.849131	0.214749	0.0721076	0.23837	0.0453013	0.244529	0.0398621	-0.317582	0.00696021
NAPA	blue	53.2186	23.0504	30.1682	-7.11773	-0.188785	0.114862	-0.187137	0.118123	0.30265	0.0103063	0.475832	2.74222e-05	0.775433	2.04105e-15	-0.632103	3.37858e-09	-0.638973	2.01763e-09	-0.724573	9.14616e-13	-0.017969	0.881764	-0.461787	5.04273e-05	0.299325	0.0112186	-0.00670457	0.955747	0.53303	1.70563e-06	0.343092	0.00339948	0.00371259	0.975487	-0.330003	0.00494649
TREX1	blue	28.6112	8.17495	20.4363	-12.2613	-0.186993	0.118413	-0.210716	0.077753	0.570737	2.02841e-07	0.163129	0.17406	0.67238	1.35371e-10	-0.586138	7.85606e-08	-0.406715	0.000432083	-0.652314	7.14076e-10	0.0484095	0.688493	-0.548116	7.50715e-07	0.358918	0.00211402	0.0334237	0.782002	0.0712333	0.554977	0.385752	0.000892806	0.348684	0.00288211	-0.450254	8.15546e-05
DDX48	blue	123.297	22.041	101.256	-79.2146	-0.18664	0.119121	-0.0488266	0.685949	0.495945	1.09268e-05	0.121725	0.311903	0.695963	1.61392e-11	-0.583988	8.99503e-08	-0.081533	0.499078	-0.360284	0.00202679	-0.0961635	0.425012	-0.733436	3.49077e-13	0.292174	0.0134206	-0.0337977	0.779624	-0.201009	0.092788	0.624467	5.90499e-09	0.687787	3.45103e-11	-0.207216	0.0829326
C20orf29	blue	11.6185	4.72657	6.89192	-2.16534	-0.18635	0.119707	-0.319143	0.00667289	0.51601	4.11023e-06	0.101502	0.399637	0.59141	5.61344e-08	-0.299916	0.0110515	-0.266932	0.0244307	-0.553334	5.59846e-07	0.12648	0.293237	-0.489633	1.46764e-05	-0.0134412	0.911417	0.277619	0.0190774	0.29905	0.0112971	-0.00428781	0.97169	0.167354	0.163022	-0.503766	7.51909e-06
PFTK1	blue	23.2708	3.27687	19.9939	-16.7171	0.186114	0.120185	0.0437087	0.717403	-0.305217	0.009647	-0.094652	0.43236	-0.468009	3.86266e-05	0.587903	7.02465e-08	0.249466	0.0359029	0.490378	1.41785e-05	0.311575	0.00816996	0.497496	1.01534e-05	-0.418306	0.000283297	0.204389	0.0873137	0.172514	0.150254	-0.532643	1.74106e-06	-0.409601	0.000389529	0.343126	0.00339609
DYNLRB1	blue	62.209	20.1232	42.0859	-21.9627	-0.185857	0.120706	-0.192404	0.107943	0.402503	0.000501837	0.495071	1.13862e-05	0.74673	7.64657e-14	-0.685004	4.44461e-11	-0.725162	8.58923e-13	-0.835733	1.24229e-19	0.156045	0.193774	-0.416765	0.000299922	0.229303	0.05441	0.174916	0.144569	0.470934	3.40164e-05	0.314946	0.0074702	-0.00718127	0.952604	-0.450133	8.19586e-05
YPEL3	blue	19.812	7.79212	12.0199	-4.22781	-0.18465	0.123181	-0.250537	0.0350894	0.440074	0.00012292	0.124359	0.30147	0.634594	2.80677e-09	-0.515576	4.20085e-06	-0.496702	1.05427e-05	-0.65083	8.03532e-10	-0.138666	0.248804	-0.431467	0.00017216	0.159641	0.183576	-0.0627835	0.602961	0.347854	0.00295414	0.23612	0.0474351	0.100076	0.406327	-0.381439	0.00103055
SCO1	blue	170.725	31.9778	138.747	-106.769	-0.1838	0.124947	0.0056859	0.962465	0.519731	3.4049e-06	0.22272	0.0619174	0.745575	8.75742e-14	-0.532678	1.73777e-06	-0.0200714	0.868048	-0.383639	0.00095807	0.0785878	0.514758	-0.807627	1.75275e-17	0.393765	0.000680314	0.189958	0.112584	-0.193584	0.105758	0.609521	1.68769e-08	0.742853	1.20212e-13	-0.322139	0.00615037
NDUFA8	blue	199.368	30.0779	169.29	-139.212	-0.183794	0.124958	-0.061954	0.607768	0.639803	1.89414e-09	0.0774317	0.52098	0.729304	5.49512e-13	-0.60544	2.22712e-08	-0.0987665	0.412526	-0.57425	1.64081e-07	-0.0798819	0.507837	-0.86656	1.63853e-22	0.297676	0.0116964	0.0393753	0.74441	-0.237652	0.0459732	0.632052	3.39136e-09	0.763718	9.52525e-15	-0.531787	1.8218e-06
GLCCI1	blue	5.055	0.673602	4.3814	-3.7078	0.183252	0.126094	0.146139	0.223958	-0.368947	0.00154488	0.0633738	0.59955	-0.334518	0.00435398	0.443397	0.000107667	0.30357	0.0100657	0.447892	8.9802e-05	0.207474	0.0825425	0.354311	0.00243356	-0.11756	0.328873	-0.0131698	0.913198	0.124053	0.30267	-0.13015	0.279338	-0.254972	0.031881	0.341706	0.00353988
YIF1A	blue	137.849	25.4553	112.393	-86.938	-0.183249	0.1261	-0.0942956	0.434103	0.662905	3.01571e-10	0.135874	0.258551	0.716599	2.10843e-12	-0.476372	2.67734e-05	-0.0137341	0.909494	-0.419151	0.000274554	0.139392	0.246309	-0.792852	1.72642e-16	0.267536	0.0240975	0.316095	0.00724404	-0.210268	0.0784024	0.483956	1.9042e-05	0.723002	1.08071e-12	-0.414164	0.000330002
MAT2A	blue	8.47345	3.13491	5.33854	-2.20362	0.183033	0.126556	0.190493	0.111555	-0.301187	0.0106995	-0.224026	0.0603656	-0.567976	2.3923e-07	0.502342	8.05401e-06	0.334898	0.00430714	0.378582	0.00113214	-0.046649	0.699271	0.436526	0.000141385	-0.19108	0.110436	-0.271673	0.0219164	-0.099946	0.40694	-0.272739	0.0213824	-0.214713	0.0721571	0.143481	0.232586
SDHAL1	blue	76.9336	14.1583	62.7752	-48.6169	-0.182852	0.126938	-0.288906	0.0145452	0.0404509	0.737676	0.41623	0.000305894	0.568169	2.36495e-07	-0.39708	0.00060673	-0.691891	2.36397e-11	-0.621638	7.23401e-09	0.00133786	0.991165	-0.227207	0.056715	-0.0618517	0.608363	0.252608	0.0335587	0.81593	4.43741e-18	-0.124027	0.302772	-0.40911	0.00039649	-0.2368	0.0467816
MPP1	blue	34.708	13.2145	21.4936	-8.27913	-0.18267	0.127323	-0.0542197	0.65337	0.252229	0.0338347	0.52984	2.01868e-06	0.718847	1.67089e-12	-0.672663	1.32116e-10	-0.543327	9.78374e-07	-0.62377	6.20899e-09	0.137593	0.252518	-0.473825	2.99662e-05	0.313621	0.00773872	0.11415	0.343193	0.329392	0.00503194	0.477415	2.55593e-05	0.125035	0.298828	-0.263521	0.0263877
SLC12A8	blue	71.4559	21.4883	49.9676	-28.4793	0.182414	0.127866	0.0314609	0.794514	-0.436653	0.000140684	-0.399645	0.000554857	-0.784899	5.48559e-16	0.648217	9.877e-10	0.402051	0.000509904	0.799257	6.55671e-17	-0.0194105	0.872355	0.743474	1.11878e-13	-0.353373	0.00250366	-0.0978405	0.416944	-0.212783	0.0748176	-0.531801	1.82037e-06	-0.368852	0.00154952	0.632377	3.31071e-09
XPO7	blue	12.5501	3.06496	9.48517	-6.42021	-0.181863	0.129041	-0.129964	0.280034	0.334704	0.00433102	0.0802172	0.506052	0.531202	1.87891e-06	-0.53572	1.47773e-06	-0.275498	0.0200516	-0.269287	0.0231528	-0.105311	0.382091	-0.355045	0.00237994	0.0933837	0.43858	-0.116572	0.332983	-0.0461264	0.702482	0.446356	9.55717e-05	0.326604	0.00543869	0.0674936	0.575988
ADAMTS5	blue	4.95115	1.68387	3.26728	-1.58341	0.181782	0.129215	0.131797	0.273245	-0.184007	0.124515	-0.147158	0.220709	-0.457503	6.04084e-05	0.360086	0.00203923	0.265648	0.0251525	0.48986	1.45224e-05	0.188408	0.115602	0.455667	6.52209e-05	-0.165956	0.166616	0.0466832	0.699061	-0.237301	0.0463045	-0.173672	0.147494	-0.110954	0.356962	0.372871	0.00136272
SDS	blue	6.60063	2.52604	4.07459	-1.54856	-0.181315	0.130218	-0.22765	0.0562214	0.431256	0.000173572	0.0748677	0.534915	0.525669	2.5098e-06	-0.405642	0.000448965	-0.291603	0.0136115	-0.316537	0.00715848	0.0529233	0.661146	-0.34901	0.00285423	0.135536	0.25975	0.212476	0.0752477	0.107501	0.372216	0.161329	0.178924	0.224939	0.0592989	-0.132515	0.270619
AKR1A1	blue	49.72	15.1486	34.5713	-19.4227	-0.181185	0.130498	-0.169361	0.157962	0.54909	7.10972e-07	0.321393	0.00627698	0.727839	6.44178e-13	-0.602839	2.65247e-08	-0.313817	0.00769834	-0.594153	4.70161e-08	0.298563	0.0114371	-0.632472	3.28745e-09	0.131406	0.274686	0.466021	4.20852e-05	0.0144888	0.904543	0.364034	0.00180367	0.441861	0.000114485	-0.444971	0.000101068
MYADM	blue	5.91538	1.52931	4.38607	-2.85677	0.180654	0.131648	0.323867	0.00586571	-0.179487	0.134202	0.513192	4.73302e-06	0.361738	0.0019375	-0.161623	0.178121	-0.0777008	0.519528	-0.243238	0.0409547	0.019711	0.870396	-0.344243	0.00328672	0.185143	0.122166	-0.0820438	0.496384	0.388997	0.000800405	0.339668	0.00375568	-0.031618	0.793511	-0.203941	0.0880247
CDK2AP2	blue	33.9687	11.2096	22.7591	-11.5496	-0.180401	0.1322	-0.0988934	0.411923	0.332304	0.00463618	0.24003	0.0437784	0.696466	1.53897e-11	-0.612817	1.34515e-08	-0.361418	0.00195682	-0.597621	3.74869e-08	-0.234577	0.0489456	-0.659667	3.93921e-10	0.253797	0.0327059	-0.162763	0.17504	0.15493	0.197018	0.46416	4.55795e-05	0.3262	0.00549989	-0.325396	0.00562367
HLA-DQA1	blue	5.57446	1.03039	4.54407	-3.51368	-0.180212	0.132611	-0.0301733	0.80275	0.204142	0.0877052	0.205702	0.0852563	0.425701	0.000214678	-0.437063	0.000138438	-0.222647	0.0620058	-0.391668	0.000730954	-0.20639	0.0841941	-0.408504	0.000405226	0.210411	0.0781947	0.00108863	0.992811	-0.00778513	0.948624	0.461124	5.18641e-05	0.264672	0.025713	-0.206021	0.0847628
SAP18	blue	260.602	39.7262	220.875	-181.149	-0.180201	0.132635	-0.0152376	0.899635	0.570018	2.11782e-07	0.144864	0.228067	0.752282	3.94348e-14	-0.691074	2.55002e-11	-0.109791	0.362056	-0.487172	1.64393e-05	-0.0763996	0.526567	-0.835171	1.38362e-19	0.399454	0.000558571	0.0574243	0.634309	-0.329453	0.00502338	0.713215	2.97993e-12	0.801546	4.5994e-17	-0.357523	0.00220654
FYN	blue	25.6752	8.05905	17.6162	-9.55711	-0.180034	0.133001	-0.254888	0.0319394	0.242688	0.041428	0.244972	0.0394926	0.59478	4.51399e-08	-0.552025	6.02873e-07	-0.632719	3.22762e-09	-0.626561	5.07435e-09	-0.127837	0.288044	-0.309646	0.00859549	-0.0540068	0.654645	-0.0479876	0.69107	0.486387	1.70425e-05	0.205765	0.0851596	-0.11753	0.328996	-0.184711	0.123054
CDC37	blue	69.1151	32.7569	36.3582	-3.60135	-0.179786	0.133545	-0.144007	0.230862	0.282055	0.0171698	0.445412	9.92884e-05	0.870319	6.52553e-23	-0.731321	4.40833e-13	-0.520709	3.23941e-06	-0.600573	3.08465e-08	-0.0824072	0.494472	-0.613738	1.26188e-08	0.302265	0.0104084	0.0706368	0.558303	0.37553	0.00125054	0.504525	7.24764e-06	0.19516	0.102894	-0.155492	0.195379
MYRIP	blue	33.8991	8.54141	25.3577	-16.8163	0.179252	0.134721	0.199604	0.0951406	-0.561106	3.5833e-07	-0.130455	0.278203	-0.655127	5.69807e-10	0.627418	4.76744e-09	0.33181	0.00470135	0.517583	3.79681e-06	-0.0308408	0.798478	0.54156	1.07766e-06	-0.130819	0.276853	0.0226751	0.851115	0.0665388	0.581411	-0.433016	0.000162141	-0.423215	0.000235827	0.287075	0.0152105
GLB1	blue	28.7288	14.2109	14.5178	-0.306931	-0.17917	0.134904	-0.0851137	0.480354	0.169301	0.158114	0.350807	0.00270483	0.709177	4.47399e-12	-0.463242	4.74029e-05	-0.187799	0.116805	-0.298827	0.0113609	3.94568e-05	0.999739	-0.596362	4.07123e-08	0.271071	0.0222228	0.159644	0.183567	0.266864	0.0244685	0.410856	0.000372243	0.268394	0.0236304	-0.0638215	0.596969
SLC25A15	blue	5.62736	1.22897	4.39839	-3.16942	-0.179057	0.135153	-0.328059	0.00522295	0.307871	0.00900433	0.0924358	0.443262	0.345933	0.00312715	-0.136184	0.257457	-0.330361	0.00489705	-0.410042	0.000383376	0.18191	0.12894	-0.209665	0.0792812	-0.0737886	0.540834	0.319704	0.00657214	0.399938	0.000549187	-0.200125	0.0942633	-0.131063	0.27595	-0.372719	0.00136938
ATP5B	blue	100.405	31.6518	68.7532	-37.1014	-0.178552	0.136277	-0.0701058	0.561273	0.497891	9.96468e-06	0.263469	0.0264184	0.81662	3.94628e-18	-0.613725	1.26305e-08	-0.227373	0.0565296	-0.49441	1.17456e-05	-0.0142994	0.905785	-0.767064	6.19166e-15	0.355759	0.00232876	0.136064	0.25788	0.00519893	0.965678	0.485231	1.79674e-05	0.564819	2.88364e-07	-0.313462	0.00777141
SOX7	blue	1.37484	0.364052	1.01078	-0.646731	-0.178355	0.136716	-0.213445	0.0738964	0.313324	0.00780005	0.00517993	0.965803	0.321133	0.00632162	-0.216254	0.0700872	-0.118523	0.324897	-0.286272	0.0155102	0.0401528	0.73954	-0.338059	0.00393421	0.0787677	0.513793	0.305389	0.00960414	0.00663775	0.956187	0.143429	0.232757	0.205438	0.0856667	-0.212082	0.0758031
MAFB	blue	26.1138	9.9779	16.1359	-6.15799	-0.178197	0.137071	-0.0830474	0.491113	0.288303	0.0147614	0.400808	0.0005327	0.694824	1.79693e-11	-0.609594	1.6793e-08	-0.369591	0.00151356	-0.453847	7.03407e-05	0.21608	0.0703188	-0.473792	3.00089e-05	0.327261	0.00534026	0.299612	0.0111372	0.166158	0.166093	0.523945	2.74387e-06	0.263909	0.0261583	-0.121258	0.313777
AP1M1	blue	27.8926	9.83076	18.0618	-8.23103	-0.177948	0.137628	-0.131911	0.272827	0.454361	6.88583e-05	0.177193	0.139332	0.664958	2.54151e-10	-0.334704	0.004331	-0.0301776	0.802723	-0.342744	0.00343424	0.166112	0.166211	-0.658872	4.20412e-10	0.160199	0.182027	0.0860874	0.475328	0.0980592	0.415898	0.341769	0.00353342	0.452611	7.40261e-05	-0.272469	0.0215167
TATDN3	blue	26.6087	8.3452	18.2636	-9.91835	0.177119	0.139502	0.125897	0.295482	-0.230981	0.0526202	-0.462963	4.79692e-05	-0.638694	2.06077e-09	0.603576	2.52481e-08	0.629833	3.99508e-09	0.673267	1.2541e-10	-0.0738855	0.540301	0.346354	0.00308843	-0.224651	0.0596327	-0.197705	0.0983957	-0.424377	0.000225714	-0.286871	0.0152861	0.0386778	0.748786	0.302588	0.0103229
CEP350	blue	180.751	25.575	155.176	-129.601	0.175988	0.142088	0.0974289	0.418915	-0.697188	1.43712e-11	-0.117852	0.327665	-0.711975	3.37852e-12	0.710149	4.05935e-12	0.226923	0.0570338	0.617325	9.8207e-09	-0.00752267	0.950353	0.787662	3.69188e-16	-0.298451	0.0114696	-0.0806022	0.504006	0.328247	0.00519565	-0.630586	3.77955e-09	-0.719907	1.49628e-12	0.486353	1.70686e-05
KCNK1	blue	6.72866	1.75302	4.97564	-3.22262	0.175309	0.143656	0.279948	0.0180542	-0.31261	0.00794919	-0.209087	0.0801309	-0.399473	0.00055821	0.338292	0.00390791	0.451888	7.62652e-05	0.456957	6.18029e-05	-0.324185	0.00581469	0.139322	0.246548	0.047817	0.692114	-0.433988	0.000156129	-0.308459	0.00886694	0.003846	0.974606	0.114998	0.339596	0.207929	0.0818559
KLHL21	blue	5.65292	1.80939	3.84353	-2.03415	-0.175027	0.144311	-0.144631	0.228826	0.269535	0.0230219	0.201325	0.0922656	0.487872	1.59186e-05	-0.451467	7.75939e-05	-0.255949	0.0312083	-0.321069	0.00633268	0.0165059	0.89133	-0.364998	0.00175001	0.237167	0.0464317	0.126656	0.29256	0.0405604	0.736992	0.369246	0.00153023	0.221015	0.0639932	-0.0978383	0.416954
TRAPPC1	blue	105.342	28.9959	76.3459	-47.35	-0.174098	0.146486	-0.0369601	0.759598	0.532747	1.73148e-06	0.384697	0.00092487	0.817773	3.24005e-18	-0.70957	4.30175e-12	-0.344295	0.00328164	-0.711711	3.46962e-12	0.0681063	0.57252	-0.753835	3.2663e-14	0.428571	0.000192442	0.0584487	0.628266	0.033092	0.784113	0.635146	2.693e-09	0.518712	3.58583e-06	-0.494054	1.19435e-05
CALM3	blue	48.6451	9.55379	39.0914	-29.5376	-0.173792	0.147208	-0.0563929	0.640419	0.561695	3.4625e-07	0.251725	0.0342047	0.633944	2.9463e-09	-0.528622	2.15181e-06	-0.190711	0.111139	-0.574678	1.59862e-07	0.0862899	0.474287	-0.634753	2.77357e-09	0.446353	9.55848e-05	0.0464047	0.700771	-0.114896	0.340029	0.596236	4.10499e-08	0.50392	7.46326e-06	-0.523637	2.78778e-06
BRE	blue	27.1294	10.8888	16.2406	-5.35187	-0.173109	0.148831	-0.229295	0.0544179	0.26852	0.0235627	0.446449	9.52138e-05	0.654096	6.19105e-10	-0.461922	5.01388e-05	-0.567688	2.43354e-07	-0.626207	5.20655e-09	0.203506	0.088719	-0.404045	0.000475188	0.121277	0.313703	0.279112	0.0184158	0.56996	2.12512e-07	0.0866355	0.472512	-0.109229	0.364532	-0.346588	0.00306717
CD40	blue	4.63712	1.15368	3.48344	-2.32976	-0.172819	0.149522	-0.121478	0.312894	0.307807	0.00901935	0.165874	0.166829	0.433484	0.00015922	-0.403874	0.000478084	-0.258307	0.0296333	-0.436242	0.000142969	-0.0288768	0.811066	-0.352377	0.00258013	0.327624	0.00528658	-0.0209397	0.862394	0.0353048	0.770062	0.443175	0.000108627	0.198891	0.0963527	-0.281767	0.0172881
LOC220906	blue	72.6723	8.23128	64.441	-56.2097	0.172594	0.150062	0.0472006	0.695888	-0.506421	6.60892e-06	-0.0150389	0.900937	-0.529972	2.00474e-06	0.355072	0.00237796	-0.11244	0.350519	0.320924	0.00635776	0.00236786	0.984364	0.738126	2.06451e-13	-0.306176	0.00941039	-0.0960793	0.425419	0.309461	0.00863743	-0.436837	0.000139669	-0.683068	5.29129e-11	0.405542	0.000450564
ALDOA	blue	29.8247	8.15683	21.6679	-13.511	0.172429	0.150458	0.305535	0.00956794	0.177881	0.13778	0.648067	9.99371e-10	0.613399	1.29191e-08	-0.616408	1.04736e-08	-0.355968	0.00231395	-0.474273	2.93792e-05	0.221329	0.0636063	-0.452629	7.39721e-05	0.402696	0.000498425	0.125461	0.297174	0.0889113	0.460913	0.566093	2.67492e-07	0.277225	0.0192552	-0.257656	0.0300611
STRBP	blue	20.6983	3.55281	17.1455	-13.5927	0.172121	0.151198	0.0418738	0.728799	-0.31499	0.00746127	-0.24534	0.0391878	-0.522689	2.92709e-06	0.579597	1.1824e-07	0.257147	0.0303997	0.505704	6.84413e-06	0.107711	0.371279	0.567324	2.48677e-07	-0.274672	0.0204424	-0.0667642	0.580128	0.122398	0.309217	-0.476467	2.66601e-05	-0.404166	0.000473156	0.319708	0.00657134
SLC25A3	blue	162.523	33.43	129.093	-95.663	-0.172024	0.151433	-0.0472099	0.69583	0.527132	2.32595e-06	0.237716	0.0459128	0.77699	1.65166e-15	-0.744038	1.04779e-13	-0.231885	0.0516756	-0.457822	5.96052e-05	0.0175451	0.884533	-0.724406	9.30981e-13	0.258769	0.0293326	0.212497	0.0752188	-0.199127	0.095951	0.617071	9.99739e-09	0.676161	9.75365e-11	-0.20127	0.0923553
SATB1	blue	150.365	17.0874	133.278	-116.191	0.17143	0.152871	0.0025626	0.983078	-0.542862	1.00364e-06	-0.147355	0.220084	-0.611934	1.42973e-08	0.5248	2.62532e-06	-0.0448186	0.710539	0.336943	0.00406251	-0.0746111	0.536319	0.728974	5.69569e-13	-0.361839	0.00193143	0.0045423	0.970011	0.374535	0.00129153	-0.628151	4.51926e-09	-0.780302	1.04677e-15	0.290188	0.0140948
THOC4	blue	85.7865	19.6126	66.1739	-46.5613	-0.171367	0.153026	-0.0291913	0.809047	0.383948	0.000948264	0.273516	0.0210004	0.706194	6.0138e-12	-0.565432	2.78124e-07	-0.0975922	0.418132	-0.289016	0.0145062	0.0220339	0.855279	-0.632796	3.20929e-09	0.336079	0.00416427	0.0707731	0.557542	-0.11217	0.351685	0.657878	4.55943e-10	0.592719	5.15914e-08	-0.0641722	0.594951
C3orf29	blue	29.6185	10.0474	19.571	-9.52361	-0.170905	0.154153	-0.180778	0.13138	0.498463	9.69726e-06	0.302955	0.010226	0.695624	1.66642e-11	-0.52855	2.15996e-06	-0.412166	0.000354955	-0.705208	6.62618e-12	0.136599	0.255994	-0.607629	1.92031e-08	0.194627	0.103855	0.155314	0.195897	0.216264	0.0700748	0.321018	0.00634151	0.269027	0.0232911	-0.561392	3.52421e-07
SLC6A1	blue	7.02499	3.11344	3.91155	-0.798105	-0.17003	0.156303	-0.186973	0.118453	0.0273152	0.821109	0.230481	0.0531475	0.528279	2.19081e-06	-0.385187	0.000909832	-0.264588	0.0257618	-0.281433	0.0174268	0.00685749	0.954739	-0.346621	0.00306418	0.0575607	0.633503	0.201955	0.0912294	0.344895	0.00322431	0.176349	0.141256	0.0425146	0.724812	-0.00491489	0.967552
MTERFD2	blue	7.48741	1.89858	5.58882	-3.69024	-0.169695	0.157134	-0.107765	0.371034	0.258291	0.0296436	0.108207	0.369063	0.488874	1.52004e-05	-0.388813	0.000805381	-0.107218	0.373481	-0.253932	0.0326105	-0.000514201	0.996604	-0.483885	1.91032e-05	0.122688	0.308061	0.234509	0.0490135	-0.0183665	0.879167	0.403531	0.000483925	0.342468	0.0034621	-0.1067	0.375811
ANXA6	blue	10.7611	4.77521	5.98588	-1.21068	-0.169178	0.158421	-0.25583	0.0312894	0.330772	0.00484082	0.331591	0.00473051	0.510019	5.53941e-06	-0.167791	0.161911	-0.256931	0.030544	-0.315104	0.00743875	0.514823	4.36256e-06	-0.255714	0.0313689	0.0497245	0.680483	0.411612	0.000362175	0.449233	8.50306e-05	-0.0993394	0.409807	-0.0224075	0.852852	-0.217581	0.0683436
SLC25A20	blue	5.80664	1.95082	3.85582	-1.90501	-0.169065	0.158702	-0.190808	0.110954	0.415664	0.000312333	0.0891114	0.459901	0.411674	0.000361359	-0.146859	0.221658	-0.114447	0.34193	-0.270122	0.0227134	0.254148	0.0324574	-0.359059	0.00210482	-0.0592683	0.623447	0.239957	0.0438442	0.116418	0.333625	-0.00700603	0.953759	0.22616	0.0578958	-0.268429	0.0236118
KLF11	blue	7.8674	3.09943	4.76797	-1.66854	0.168821	0.159313	0.281289	0.0174868	-0.422242	0.000244612	-0.218895	0.0666513	-0.522079	3.02017e-06	0.411551	0.00036298	0.387517	0.000841408	0.430615	0.000177912	-0.397111	0.000606088	0.317929	0.00689539	0.0529999	0.660686	-0.335604	0.00422127	-0.223725	0.0607202	-0.127003	0.291229	-0.0918302	0.446268	0.183963	0.124605
TGFBR3	blue	8.68289	1.40418	7.27871	-5.87452	0.168549	0.159995	0.096157	0.425043	-0.315166	0.0074263	-0.225972	0.0581105	-0.409172	0.000395598	0.456736	6.23771e-05	0.229906	0.0537605	0.497738	1.00372e-05	-0.159618	0.18364	0.453217	7.21981e-05	-0.112442	0.35051	-0.0719771	0.550842	0.0804543	0.504792	-0.257732	0.0300112	-0.324018	0.00584134	0.422102	0.000245899
MFAP3L	blue	14.4169	3.48242	10.9344	-7.45201	-0.166174	0.166051	-0.298164	0.011553	-0.180269	0.132486	-0.547826	7.62909e-07	-0.493193	1.24353e-05	0.528839	2.1275e-06	0.322387	0.00610873	0.475044	2.83966e-05	-0.244475	0.0399071	0.380016	0.00108006	-0.344504	0.00326158	-0.131343	0.274918	-0.0387858	0.748108	-0.489926	1.44783e-05	-0.250667	0.0349916	0.290139	0.0141117
TRAM2	blue	8.12459	2.68267	5.44192	-2.75925	-0.166042	0.166393	-0.0777382	0.519327	0.108143	0.369352	0.0715972	0.552952	0.464361	4.51906e-05	-0.406349	0.000437778	-0.161742	0.177798	-0.213842	0.0733478	-0.380151	0.00107529	-0.370049	0.00149161	0.206841	0.0835039	-0.224174	0.0601915	0.0556283	0.644964	0.36461	0.00177145	0.265631	0.0251623	0.00864875	0.942933
VDAC1	blue	26.9113	15.3535	11.5577	3.7958	-0.165965	0.166591	-0.113561	0.345707	0.279832	0.0181043	0.383389	0.000966047	0.734469	3.11258e-13	-0.431811	0.000169887	-0.338804	0.00385065	-0.529545	2.05022e-06	-0.0394312	0.744059	-0.560843	3.63844e-07	0.366776	0.0016548	0.0838623	0.486855	0.44668	9.43283e-05	0.278407	0.0187259	0.12932	0.282443	-0.356762	0.00225857
APOE	blue	34.8321	16.1437	18.6884	-2.54464	-0.165956	0.166614	-0.185029	0.1224	0.326592	0.00544041	0.215229	0.0714593	0.75291	3.65483e-14	-0.570606	2.04452e-07	-0.271689	0.0219084	-0.475041	2.84001e-05	-0.127071	0.290968	-0.646748	1.1082e-09	0.216689	0.0695119	0.103953	0.388292	0.185098	0.122258	0.442178	0.000113046	0.300112	0.0109965	-0.199247	0.0957459
PTPN3	blue	1.99455	0.755637	1.23891	-0.483274	-0.16595	0.16663	-0.0934988	0.438013	0.0809999	0.501897	0.0595904	0.621557	0.337349	0.00401545	-0.0577273	0.632519	-0.056996	0.636844	-0.211719	0.0763173	-0.119174	0.322229	-0.317617	0.00695359	0.172402	0.150523	-0.0163458	0.892378	0.303316	0.0101315	-0.026104	0.828919	0.0563984	0.640387	-0.236325	0.0472375
ATP6V1B2	blue	107.608	17.982	89.6264	-71.6444	-0.165896	0.166772	0.0584243	0.628409	0.407335	0.000422605	0.175677	0.142803	0.651336	7.71913e-10	-0.500579	8.76579e-06	0.0156201	0.897129	-0.266347	0.0247575	-0.0740151	0.539589	-0.706248	5.98167e-12	0.459284	5.60559e-05	-0.0187991	0.876344	-0.229371	0.0543358	0.614706	1.17974e-08	0.689578	2.92782e-11	-0.160625	0.180852
DUSP6	blue	7.7043	2.68372	5.02058	-2.33685	0.165831	0.166939	0.242297	0.0417671	-0.355886	0.00231974	-0.294925	0.0125328	-0.515428	4.23203e-06	0.474809	2.86925e-05	0.410111	0.000382422	0.417952	0.000287041	-0.323154	0.00598177	0.252998	0.0332773	0.00247027	0.983688	-0.419569	0.00027031	-0.187945	0.116517	-0.185911	0.120597	-0.120749	0.315831	0.152613	0.203882
TAPBPL	blue	34.086	8.17055	25.9154	-17.7449	-0.16544	0.167955	-0.140698	0.241868	0.424498	0.000224683	0.108436	0.368046	0.616591	1.03401e-08	-0.462591	4.87346e-05	-0.0339808	0.77846	-0.29952	0.0111631	-0.0376076	0.755517	-0.61995	8.15792e-09	0.221733	0.0631124	0.116901	0.331612	-0.111173	0.356007	0.506044	6.73153e-06	0.520676	3.24484e-06	-0.160314	0.181709
TMEM176B	blue	29.5489	11.0662	18.4826	-7.41642	-0.165313	0.168287	-0.112014	0.352359	0.35384	0.00246858	0.183785	0.124978	0.678141	8.19877e-11	-0.496672	1.05576e-05	-0.163791	0.172296	-0.449955	8.25578e-05	-0.15387	0.200136	-0.652875	6.82764e-10	0.316813	0.0071057	0.0125034	0.917575	0.0834068	0.489233	0.459648	5.52015e-05	0.403533	0.000483891	-0.289011	0.014508
NPDC1	blue	19.2236	5.65151	13.5721	-7.9206	-0.164123	0.171416	-0.100967	0.40214	0.4314	0.000172609	0.158843	0.185802	0.619624	8.3489e-09	-0.589947	6.16609e-08	-0.3866	0.000867762	-0.501178	8.5175e-06	-0.137973	0.251199	-0.42346	0.000233666	0.284938	0.0160195	-0.0248047	0.837315	0.0916594	0.447118	0.490938	1.38146e-05	0.280045	0.0180127	-0.196933	0.0997438
CRY1	blue	9.54346	2.33042	7.21304	-4.88262	0.16385	0.172138	0.26338	0.0264709	-0.394276	0.000668457	-0.0705805	0.558618	-0.493124	1.24756e-05	0.559005	4.04711e-07	0.397559	0.000596731	0.331713	0.00471418	0.00371987	0.975439	0.226186	0.0578662	-0.119932	0.319137	-0.0404027	0.737977	-0.014082	0.907212	-0.25354	0.0328886	-0.204512	0.0871194	-0.00270598	0.982132
ACOT2 /// ACOT1 /// LOC653878	blue	1.48897	0.593606	0.895366	-0.301761	-0.163287	0.173638	-0.101366	0.400274	0.174157	0.146349	0.16042	0.181418	0.38036	0.00106793	-0.227209	0.0567133	-0.0636152	0.598158	-0.126838	0.291859	0.0243524	0.840241	-0.320895	0.00636278	0.04556	0.705967	0.217897	0.0679337	0.077712	0.519468	0.279667	0.0181753	0.174969	0.144447	-0.0113432	0.9252
UBE2M	blue	184.701	24.9289	159.772	-134.843	-0.163261	0.173707	-0.0486609	0.686959	0.565945	2.69834e-07	0.0847926	0.482018	0.667908	1.98282e-10	-0.549797	6.83361e-07	0.0223085	0.853495	-0.32712	0.00536129	0.0090491	0.940297	-0.763849	9.36773e-15	0.305638	0.00954239	0.0671633	0.577861	-0.341408	0.0035707	0.613121	1.31707e-08	0.797308	8.83525e-17	-0.276045	0.0197965
TADA1L	blue	11.7103	0.725289	10.985	-10.2597	-0.16277	0.175022	-0.31231	0.00801259	0.358466	0.00214359	-0.596636	3.99878e-08	-0.167679	0.162194	0.464067	4.57614e-05	0.476517	2.66015e-05	0.231243	0.0523449	0.0399161	0.741022	-0.102674	0.39419	-0.190647	0.111261	0.0422064	0.726728	-0.212782	0.0748198	-0.311852	0.00811024	0.208421	0.0811194	-0.167108	0.163651
CGI-09	blue	8.38784	1.50513	6.88272	-5.37759	0.162728	0.175134	0.159686	0.183448	-0.357229	0.00222649	0.0106585	0.929703	-0.43974	0.000124558	0.498498	9.68126e-06	0.260367	0.0283129	0.369058	0.0015394	0.204581	0.087011	0.355076	0.00237766	-0.215416	0.0712077	0.0689682	0.567659	0.0856394	0.477637	-0.400469	0.000539069	-0.322373	0.00611118	0.130206	0.279131
GSR	blue	14.9288	1.91027	13.0185	-11.1082	0.162204	0.176547	0.193468	0.105971	-0.243895	0.0403952	0.00404968	0.973262	-0.446977	9.3201e-05	0.655721	5.43166e-10	0.432536	0.000165189	0.413757	0.00033495	0.375199	0.00126404	0.301508	0.0106122	-0.00830137	0.945222	0.142058	0.237302	0.0894111	0.458387	-0.414997	0.000320077	-0.230463	0.0531673	-0.00529452	0.965047
REEP6	blue	67.6681	12.0509	55.6171	-43.5662	-0.161698	0.177917	-0.282933	0.0168121	0.102043	0.397117	0.468651	3.75678e-05	0.536878	1.38868e-06	-0.360609	0.00200649	-0.675107	1.0692e-10	-0.579308	1.20369e-07	0.228165	0.0556519	-0.101007	0.401953	0.0163758	0.892181	0.31064	0.00837389	0.781022	9.46956e-16	-0.149453	0.213515	-0.435618	0.000146506	-0.237579	0.046042
RNH1	blue	52.7469	23.5885	29.1584	-5.56995	-0.161486	0.178495	-0.0788049	0.513593	0.200586	0.0934913	0.576147	1.46168e-07	0.80026	5.61639e-17	-0.685757	4.15164e-11	-0.559998	3.82137e-07	-0.644411	1.32928e-09	0.0111064	0.926757	-0.526016	2.46504e-06	0.329958	0.00495282	0.105255	0.382346	0.428951	0.000189661	0.473754	3.00594e-05	0.0910046	0.450384	-0.250436	0.0351652
BAZ1A	blue	7.8274	2.6524	5.175	-2.5226	0.16099	0.17985	0.230657	0.0529615	-0.343572	0.00335202	-0.131868	0.272986	-0.521744	3.07249e-06	0.498405	9.72431e-06	0.318071	0.00686908	0.347542	0.00298163	-0.0672032	0.577635	0.378814	0.00112356	-0.0684445	0.57061	-0.20225	0.0907479	-0.0187467	0.876686	-0.164436	0.170589	-0.235187	0.0483441	0.0930985	0.439986
GMPPA	blue	13.4487	5.6428	7.80594	-2.16314	-0.160906	0.180081	-0.223306	0.0612167	0.243205	0.0409833	0.326851	0.00540152	0.57223	1.85416e-07	-0.267755	0.0239776	-0.295535	0.0123428	-0.550595	6.53467e-07	0.167615	0.162358	-0.502	8.18782e-06	0.092257	0.444148	0.243297	0.0409044	0.459599	5.53177e-05	0.0995185	0.40896	0.0161653	0.893559	-0.468099	3.84765e-05
LOC283587	blue	29.7561	10.1744	19.5817	-9.40734	0.160509	0.181173	0.0749581	0.534421	-0.364827	0.00175945	-0.204128	0.0877271	-0.679443	7.30901e-11	0.50446	7.27026e-06	0.232452	0.0510901	0.48865	1.53585e-05	0.0407158	0.736021	0.649901	8.64937e-10	-0.153208	0.202104	-0.0255013	0.832811	-0.142388	0.236203	-0.426722	0.000206509	-0.395193	0.000647661	0.317214	0.00702946
CD81	blue	30.1509	15.35	14.8008	0.549194	-0.159752	0.183265	-0.119183	0.322194	0.250417	0.0351799	0.522347	2.97894e-06	0.742604	1.23719e-13	-0.565185	2.8221e-07	-0.496037	1.08791e-05	-0.596388	4.06438e-08	0.173423	0.148083	-0.447674	9.0602e-05	0.26537	0.0253112	0.316005	0.00726147	0.458737	5.7361e-05	0.312818	0.00790544	0.0530332	0.660485	-0.300796	0.0108067
DRAP1	blue	134.781	26.5313	108.25	-81.7187	-0.159468	0.184056	-0.00785128	0.948188	0.608882	1.76303e-08	0.308638	0.0088257	0.752283	3.94282e-14	-0.624183	6.02701e-09	-0.184153	0.124209	-0.546276	8.31527e-07	0.142255	0.236643	-0.76732	5.98886e-15	0.344258	0.0032852	0.134116	0.26482	-0.166164	0.166078	0.632516	3.27666e-09	0.670995	1.52459e-10	-0.454731	6.78103e-05
PLGLB2 /// PLGLB1 /// PLGLA1	blue	8.74743	3.00048	5.74695	-2.74646	0.15866	0.186316	0.172934	0.149247	-0.126043	0.294919	-0.380333	0.00106885	-0.496487	1.06501e-05	0.374889	0.00127679	0.461078	5.19669e-05	0.459335	5.59347e-05	-0.185986	0.120444	0.27621	0.0197201	-0.0118524	0.921852	-0.333953	0.00442461	-0.411186	0.000367826	-0.0776894	0.51959	0.101846	0.398034	0.173007	0.149073
LOC133308	blue	3.47863	1.0703	2.40833	-1.33803	-0.156805	0.191586	-0.23634	0.0472233	0.156913	0.191275	0.105119	0.382965	0.368808	0.00155171	-0.176747	0.140348	-0.240544	0.0433156	-0.391185	0.000743085	0.122919	0.307147	-0.282139	0.0171352	-0.0978655	0.416824	0.344815	0.00323185	0.348183	0.00292537	-0.112548	0.350054	-0.0977761	0.417252	-0.297792	0.0116621
KIAA0100	blue	12.7216	7.56337	5.15827	2.4051	-0.154839	0.197282	-0.133994	0.265259	0.296699	0.0119876	0.318302	0.00682626	0.62769	4.67384e-09	-0.316293	0.00720552	-0.224101	0.0602771	-0.278973	0.0184766	0.20771	0.0821858	-0.430897	0.000175991	0.101619	0.39909	0.283358	0.0166414	0.320793	0.00638037	0.179331	0.134547	0.173535	0.147817	-0.119387	0.32136
AP2M1	blue	88.5403	28.8119	59.7284	-30.9165	-0.154552	0.198126	-0.0175059	0.88479	0.507058	6.40662e-06	0.447756	9.03012e-05	0.831877	2.58373e-19	-0.650824	8.03958e-10	-0.306986	0.00921419	-0.615265	1.13459e-08	0.178006	0.137499	-0.718012	1.8222e-12	0.417831	0.000288332	0.189953	0.112594	0.0967327	0.422263	0.65914	4.11304e-10	0.486313	1.70998e-05	-0.410437	0.000377934
MGC71993	blue	74.3304	31.774	42.5564	-10.7824	-0.154029	0.199665	-0.0990384	0.411235	0.365418	0.00172708	0.521003	3.19112e-06	0.8527	3.8918e-21	-0.762931	1.05309e-14	-0.623523	6.32044e-09	-0.756609	2.32501e-14	0.0271018	0.822484	-0.557482	4.41843e-07	0.224678	0.0596012	0.0185123	0.878215	0.410595	0.000375782	0.453631	7.09703e-05	0.160981	0.179876	-0.338296	0.00390744
ABCA6	blue	12.2059	1.80217	10.4037	-8.60152	-0.153332	0.201732	-0.264219	0.0259767	-0.0604647	0.616442	-0.55248	5.8758e-07	-0.415145	0.000318343	0.540311	1.15355e-06	0.320229	0.00647912	0.331199	0.00478301	-0.19491	0.103344	0.272856	0.0213246	-0.372358	0.00138537	-0.0799185	0.507642	0.0432131	0.720475	-0.511046	5.26525e-06	-0.234096	0.049424	0.096494	0.423415
SMG5	blue	9.98783	2.26395	7.72388	-5.45993	-0.152907	0.203001	-0.232644	0.0508938	0.154018	0.199699	0.298454	0.0114687	0.399196	0.000563638	-0.0554288	0.646152	-0.263827	0.0262067	-0.343069	0.00340181	0.27917	0.0183907	-0.187638	0.117124	0.0613812	0.611098	0.278005	0.0189045	0.590068	6.1184e-08	-0.160758	0.180489	-0.194599	0.103907	-0.283042	0.0167679
UBAP2L	blue	14.1822	7.09398	7.0882	0.00578094	-0.152504	0.204207	-0.100375	0.40492	0.29495	0.012525	0.395513	0.000640568	0.651051	7.89563e-10	-0.523779	2.76734e-06	-0.455134	6.66833e-05	-0.525414	2.54317e-06	0.0421074	0.727344	-0.389491	0.000787109	0.199144	0.0959219	-0.0109814	0.927579	0.352016	0.00260829	0.311089	0.00827545	0.0948383	0.43145	-0.200363	0.0938642
EIF2AK1	blue	57.6989	13.7231	43.9758	-30.2527	-0.152268	0.204918	-0.265095	0.0254689	0.191111	0.110377	0.375691	0.00124404	0.602163	2.77499e-08	-0.400702	0.000534689	-0.668216	1.93183e-10	-0.650951	7.95861e-10	0.0223143	0.853457	-0.234748	0.0487765	-0.0262167	0.828191	0.175522	0.143162	0.756926	2.23565e-14	-0.0877091	0.467021	-0.321594	0.00624269	-0.320158	0.00649158
SLC25A44	blue	5.70295	1.94468	3.75827	-1.8136	-0.151959	0.205849	-0.0454642	0.706558	0.195746	0.101845	0.376255	0.00122144	0.463544	4.67961e-05	-0.305548	0.00956477	-0.196208	0.101023	-0.404116	0.00047399	0.375194	0.00126423	-0.331192	0.00478402	0.0989713	0.411553	0.362545	0.00188946	0.239495	0.0442639	0.144253	0.230057	0.129739	0.280872	-0.342127	0.00349673
PLIN	blue	1.5605	0.337659	1.22284	-0.88518	-0.151501	0.207235	-0.293638	0.0129417	0.187314	0.11777	0.035724	0.767408	0.202641	0.0901115	-0.0168996	0.888754	-0.1558	0.194482	-0.169609	0.157346	0.233686	0.0498354	-0.0711433	0.555478	-0.133033	0.268734	0.248334	0.0367806	0.270999	0.0222597	-0.185617	0.121194	-0.121895	0.311223	-0.113647	0.345338
TERF2	blue	20.9328	10.6228	10.31	0.312753	-0.151234	0.208046	-0.114825	0.340326	0.177979	0.13756	0.331772	0.00470635	0.692427	2.2488e-11	-0.4456	9.85388e-05	-0.290835	0.0138718	-0.519212	3.49593e-06	-0.0412271	0.732829	-0.586351	7.75106e-08	0.241489	0.0424748	-0.0119089	0.921481	0.40457	0.000466412	0.347206	0.00301152	0.133071	0.268597	-0.288107	0.0148325
EWSR1	blue	38.8752	13.859	25.0162	-11.1572	-0.151089	0.208487	-0.0452417	0.707929	-0.0222523	0.85386	0.649175	9.15959e-10	0.646193	1.15729e-09	-0.561782	3.44508e-07	-0.5574	4.43908e-07	-0.514009	4.54387e-06	0.134524	0.263358	-0.286854	0.0152924	0.283081	0.0167525	0.105595	0.3808	0.56487	2.875e-07	0.369622	0.00151204	-0.120071	0.318575	-0.0791943	0.511508
KIAA1414	blue	20.988	3.41401	17.574	-14.1599	0.150316	0.210853	0.0348329	0.773052	-0.318221	0.00684118	-0.154149	0.199311	-0.493397	1.23172e-05	0.530701	1.92927e-06	0.166449	0.165341	0.361837	0.00193154	0.103515	0.390308	0.493085	1.24983e-05	-0.423218	0.000235801	-0.146588	0.222523	0.217736	0.0681432	-0.482366	2.04662e-05	-0.440452	0.000121088	0.240356	0.043484
HPS3	blue	94.511	15.7896	78.7213	-62.9317	0.150277	0.210971	0.000754217	0.995019	-0.465194	4.36066e-05	-0.167732	0.162061	-0.645851	1.18859e-09	0.537741	1.32572e-06	0.0560695	0.64234	0.389327	0.000791488	-0.1047	0.384874	0.745088	9.27117e-14	-0.266502	0.0246704	-0.186844	0.118712	0.234383	0.0491387	-0.522073	3.02102e-06	-0.665624	2.4034e-10	0.353326	0.00250726
PLGLA1	blue	10.7674	4.04618	6.72123	-2.67504	0.149881	0.212192	0.065386	0.587989	-0.347968	0.00294415	-0.33552	0.00423142	-0.544065	9.3945e-07	0.324034	0.00583879	0.130652	0.277474	0.371864	0.00140753	-0.390326	0.000765113	0.503098	7.76549e-06	-0.172135	0.151165	-0.285025	0.015986	-0.0964214	0.423765	-0.301336	0.0106587	-0.304352	0.00986484	0.309414	0.00864809
MED28	blue	2.25223	0.908686	1.34354	-0.434853	-0.148636	0.216054	-0.172343	0.150664	0.330483	0.00488036	0.173063	0.14894	0.436591	0.000141024	-0.322047	0.00616585	-0.180394	0.132214	-0.296849	0.0119425	0.156525	0.19239	-0.34015	0.00370359	0.0579199	0.631383	0.121415	0.313147	0.0664967	0.58165	0.206938	0.0833565	0.207794	0.0820592	-0.156984	0.191072
RALY	blue	5.55618	2.5847	2.97147	-0.386765	-0.147767	0.218782	-0.179918	0.133256	0.434835	0.000151059	0.266699	0.0245602	0.495351	1.1237e-05	-0.283812	0.0164604	-0.298698	0.011398	-0.392974	0.00069903	0.19644	0.100613	-0.260133	0.0284601	0.0519652	0.666915	0.0964374	0.423688	0.329307	0.00504398	0.194204	0.104624	0.0457147	0.705015	-0.231823	0.0517398
ENO1	blue	29.3194	14.2598	15.0597	-0.79991	-0.147636	0.219196	-0.161416	0.178687	0.183167	0.126274	0.502908	7.83729e-06	0.681011	6.35931e-11	-0.413902	0.00033318	-0.46075	5.26923e-05	-0.442014	0.000113786	0.196699	0.100156	-0.325778	0.00556449	0.24854	0.0366196	0.268687	0.0234732	0.583055	9.53623e-08	0.160719	0.180594	-0.0929917	0.440513	-0.13191	0.272832
PDLIM2	blue	67.1212	14.8537	52.2676	-37.4139	-0.14706	0.22102	-0.0937209	0.436921	0.603855	2.47785e-08	0.200007	0.0944617	0.712924	3.0691e-12	-0.674447	1.13229e-10	-0.315034	0.00745255	-0.55571	4.89045e-07	0.150292	0.210927	-0.595956	4.18081e-08	0.230571	0.0530521	0.0609869	0.613395	-0.0988659	0.412054	0.582427	9.91806e-08	0.53119	1.88018e-06	-0.286422	0.0154539
COPZ1	blue	195.282	23.5309	171.751	-148.22	-0.146731	0.222065	0.0640074	0.595899	0.523435	2.81692e-06	0.175737	0.142665	0.64189	1.61462e-09	-0.572326	1.84343e-07	0.00127133	0.991605	-0.351873	0.00261955	0.0169347	0.888525	-0.739376	1.7914e-13	0.424814	0.000222019	0.0972028	0.420001	-0.38391	0.000949436	0.70347	7.85337e-12	0.803983	3.13735e-17	-0.308744	0.00880113
BAT3	blue	85.5276	14.9173	70.6103	-55.693	-0.146576	0.222559	-0.222332	0.062385	0.0197422	0.870192	0.497549	1.01278e-05	0.549574	6.91985e-07	-0.331667	0.0047204	-0.65688	4.94495e-10	-0.584765	8.56633e-08	0.0801096	0.506624	-0.169924	0.156565	0.0446424	0.711627	0.104181	0.38725	0.864946	2.4124e-22	-0.0578226	0.631957	-0.450583	8.04629e-05	-0.25266	0.0335212
PALM2	blue	9.65496	1.74488	7.91008	-6.1652	-0.144686	0.228646	-0.176529	0.140846	-0.26969	0.0229398	-0.454198	6.9326e-05	-0.441706	0.000115195	0.481832	2.09656e-05	0.292226	0.0134034	0.408848	0.000400252	-0.226627	0.0573664	0.384673	0.000925589	-0.273061	0.0212232	-0.0722739	0.549196	0.0371529	0.758382	-0.478277	2.4596e-05	-0.265322	0.0253385	0.282036	0.0171775
ACOT7	blue	8.02276	3.95076	4.072	-0.121241	-0.144517	0.229195	-0.152601	0.203917	0.267705	0.024005	0.433284	0.000160462	0.550452	6.58708e-07	-0.334133	0.00440196	-0.363584	0.00182926	-0.473486	3.04158e-05	0.335125	0.0042794	-0.304397	0.00985355	0.28231	0.0170652	0.363692	0.00182307	0.394223	0.000669681	0.0998665	0.407315	-0.000604719	0.996007	-0.338418	0.00389375
C3orf58	blue	19.599	5.32955	14.2694	-8.93987	0.144329	0.229808	0.124527	0.300812	-0.470296	3.49762e-05	-0.266038	0.0249311	-0.60359	2.52241e-08	0.582489	9.87979e-08	0.370817	0.00145549	0.580612	1.11034e-07	-0.182178	0.128369	0.526821	2.36399e-06	-0.148976	0.214994	-0.20924	0.079905	-0.040517	0.737263	-0.372449	0.00138132	-0.331827	0.0046991	0.377336	0.00117918
APOC2	blue	138.493	18.9634	119.529	-100.566	-0.142868	0.234611	0.0077189	0.94906	0.649241	9.11207e-10	0.0318897	0.791776	0.650486	8.25786e-10	-0.531754	1.82499e-06	-0.0599328	0.619552	-0.437042	0.000138552	-0.0885956	0.462513	-0.743953	1.05818e-13	0.280854	0.0176692	-0.0604098	0.616762	-0.290029	0.0141499	0.514335	4.47029e-06	0.741446	1.41378e-13	-0.379624	0.0010941
CXX1	blue	25.6846	8.67043	17.0142	-8.34375	0.142814	0.234787	0.206456	0.0840931	0.0789795	0.512658	0.615564	1.11112e-08	0.587227	7.33269e-08	-0.515587	4.1984e-06	-0.500458	8.81674e-06	-0.667624	2.03108e-10	0.0649372	0.590558	-0.437048	0.000138519	0.343026	0.00340611	0.0582464	0.629457	0.43952	0.000125649	0.298303	0.0115125	0.00100875	0.993339	-0.452181	7.53488e-05
SLC16A1	blue	4.44983	0.857096	3.59273	-2.73563	0.142412	0.236122	0.0616312	0.609644	-0.377429	0.00117564	-0.266532	0.0246535	-0.349473	0.00281507	0.311273	0.00823518	0.177552	0.13852	0.357687	0.00219551	-0.475816	2.74425e-05	0.265318	0.0253409	-0.123225	0.305936	-0.379134	0.00111184	0.0525093	0.663637	-0.268576	0.0235324	-0.255533	0.0314933	0.266767	0.0245227
LY6E	blue	3.5979	1.21055	2.38735	-1.1768	-0.141133	0.2404	-0.120833	0.315488	0.411534	0.000363207	0.0747918	0.53533	0.443565	0.000106942	-0.283103	0.0167438	-0.145445	0.226187	-0.329224	0.00505571	0.012065	0.920455	-0.341784	0.00353184	0.211911	0.0760449	-0.0445007	0.712503	0.0757012	0.530365	0.21219	0.0756509	0.261739	0.0274614	-0.276474	0.019598
GNB2	blue	52.7066	22.9516	29.755	-6.80339	-0.141011	0.240811	-0.134165	0.264644	0.402707	0.000498232	0.48326	1.9653e-05	0.811003	1.01082e-17	-0.699365	1.16765e-11	-0.624631	5.83537e-09	-0.706456	5.8605e-12	0.0507253	0.67441	-0.470893	3.40767e-05	0.24599	0.0386541	0.127609	0.288913	0.424084	0.00022823	0.416718	0.000300441	0.10688	0.374998	-0.307198	0.00916356
PARP2	blue	7.83236	2.37294	5.45942	-3.08649	-0.140968	0.240956	-0.131426	0.274612	0.445109	0.000100508	0.228109	0.055713	0.490023	1.44134e-05	-0.103362	0.39101	-0.0403984	0.738004	-0.395641	0.000637731	0.391019	0.000747289	-0.530526	1.9471e-06	-0.00179825	0.988125	0.336778	0.00408181	0.238416	0.0452586	0.0943765	0.433706	0.237433	0.0461804	-0.471071	3.38136e-05
PRDX2	blue	115.75	33.9171	81.8327	-47.9156	-0.140103	0.243886	-0.076556	0.525719	0.641442	1.67118e-09	0.221995	0.0627938	0.823002	1.30237e-18	-0.566421	2.62348e-07	-0.170746	0.154541	-0.533433	1.66956e-06	0.0402925	0.738667	-0.794002	1.45479e-16	0.334423	0.00436582	0.106858	0.375101	-0.0209603	0.86226	0.474583	2.89802e-05	0.615277	1.13367e-08	-0.445784	9.78059e-05
ACO2	blue	37.19	16.2536	20.9364	-4.68286	-0.140049	0.244068	-0.146871	0.221619	0.176171	0.141667	0.503484	7.62215e-06	0.694524	1.84835e-11	-0.471155	3.36891e-05	-0.556999	4.54262e-07	-0.57065	2.03911e-07	0.0882132	0.464454	-0.362597	0.00188642	0.167945	0.161521	0.173937	0.146867	0.615254	1.13548e-08	0.0945408	0.432903	-0.123467	0.30498	-0.260626	0.0281502
HPX	blue	14.3558	6.37549	7.98032	-1.60484	-0.139985	0.244285	-0.161412	0.178697	0.0480755	0.690533	0.111251	0.355668	0.566266	2.64769e-07	-0.446459	9.51771e-05	-0.27736	0.0191942	-0.249839	0.0356184	-0.381685	0.0010222	-0.395779	0.0006347	0.204728	0.0867781	-0.0573735	0.63461	0.266297	0.0247854	0.257671	0.0300513	0.0823829	0.4946	0.0870983	0.47014
COX5A	blue	164.696	22.7455	141.951	-119.205	-0.139806	0.244895	0.00435021	0.971278	0.622697	6.70629e-09	0.200911	0.092951	0.667099	2.12298e-10	-0.543449	9.71846e-07	-0.0385809	0.749395	-0.41109	0.000369104	0.202323	0.0906291	-0.743229	1.15093e-13	0.351499	0.00264925	0.205034	0.0862982	-0.309421	0.00864652	0.582032	1.01654e-07	0.771385	3.5117e-15	-0.38676	0.000863119
PFN1	blue	103.865	41.0739	62.7909	-21.717	-0.13942	0.246214	-0.0449102	0.709974	0.451188	7.84912e-05	0.566764	2.5707e-07	0.90093	1.02147e-26	-0.771001	3.69519e-15	-0.477731	2.52019e-05	-0.683701	4.99901e-11	0.20894	0.0803494	-0.67359	1.21955e-10	0.382645	0.000990235	0.131887	0.272915	0.211423	0.0767395	0.613704	1.26489e-08	0.384043	0.000945266	-0.339795	0.00374192
CYP39A1	blue	22.6655	6.67274	15.9927	-9.32001	0.139309	0.246595	0.0476381	0.693208	-0.132224	0.271682	-0.497792	1.00116e-05	-0.621753	7.17515e-09	0.664668	2.60381e-10	0.50531	6.97641e-06	0.4672	4.00016e-05	-0.0641497	0.59508	0.337186	0.00403427	-0.252527	0.0336175	-0.105205	0.382574	-0.225686	0.0584372	-0.450453	8.08918e-05	-0.150793	0.20939	0.0598167	0.620231
TMEM161A	blue	9.19197	2.83526	6.35671	-3.52145	-0.139204	0.246953	-0.325029	0.00568086	0.316406	0.00718382	0.0527457	0.662214	0.43624	0.000142981	-0.0405555	0.737022	-0.166757	0.16455	-0.347708	0.00296699	0.0607756	0.614627	-0.336877	0.0040702	-0.13261	0.270273	0.215818	0.0706678	0.493653	1.21706e-05	-0.149928	0.212047	-0.094073	0.435193	-0.368719	0.00155607
SCNM1	blue	28.9554	5.19754	23.7578	-18.5603	-0.138168	0.250524	-0.0220354	0.855269	0.554558	5.22259e-07	0.246101	0.0385642	0.56125	3.55336e-07	-0.455725	6.50634e-05	-0.258083	0.0297803	-0.658752	4.24557e-10	0.00585303	0.961363	-0.558839	4.08628e-07	0.353504	0.0024938	-0.0500046	0.678781	0.00937957	0.93812	0.477576	2.53776e-05	0.389136	0.00079665	-0.628256	4.48463e-09
UBE2L3	blue	137.559	24.5042	113.055	-88.5504	-0.137745	0.251991	0.0402369	0.739014	0.517768	3.76137e-06	0.331755	0.00470864	0.736009	2.62061e-13	-0.773267	2.73241e-15	-0.311188	0.00825383	-0.556633	4.63892e-07	0.0918821	0.44601	-0.673303	1.25018e-10	0.292012	0.0134744	0.118307	0.325789	-0.208613	0.0808336	0.681689	5.98679e-11	0.633158	3.12403e-09	-0.294527	0.0126579
CBR1	blue	4.90044	1.00134	3.8991	-2.89776	-0.137681	0.252212	-0.0985847	0.413391	0.337768	0.00396729	-0.0375216	0.756059	0.398102	0.000585552	-0.304035	0.00994579	-0.0512762	0.671076	-0.176066	0.141908	-0.0924605	0.44314	-0.450473	8.08243e-05	0.136827	0.255195	-0.086529	0.473058	-0.112964	0.348264	0.223834	0.0605908	0.374995	0.00127243	-0.0970528	0.420722
ECGF1	blue	3.99969	2.11449	1.88519	0.229304	-0.137552	0.252662	-0.0694826	0.564767	0.186978	0.118442	0.388683	0.000808934	0.479382	2.34087e-05	-0.293198	0.0130838	-0.251104	0.0346645	-0.332252	0.00464305	0.135117	0.261238	-0.261987	0.0273096	0.432529	0.000165234	0.129343	0.282355	0.29536	0.0123971	0.21183	0.0761597	0.0374972	0.756213	-0.171464	0.152789
UBE2G1	blue	154.456	21.2782	133.178	-111.9	-0.136812	0.255249	0.00225382	0.985117	0.433278	0.000160498	0.134849	0.262194	0.670305	1.61738e-10	-0.641539	1.65875e-09	-0.0778253	0.518858	-0.376416	0.00121507	-0.0436202	0.717951	-0.732716	3.78023e-13	0.304227	0.0098967	0.00712876	0.95295	-0.291505	0.0136446	0.693584	2.01868e-11	0.724847	8.88272e-13	-0.192129	0.108457
YIPF3	blue	24.1068	11.6605	12.4463	-0.785815	-0.136627	0.255897	-0.0777548	0.519238	0.424334	0.000226083	0.299498	0.0111695	0.708672	4.70468e-12	-0.413278	0.000340866	-0.216005	0.0704194	-0.523019	2.87775e-06	-0.0234525	0.846072	-0.62159	7.25901e-09	0.348636	0.00288622	-0.00210124	0.986125	0.273383	0.0210653	0.417492	0.000291973	0.298282	0.0115187	-0.424069	0.000228358
TAF9B /// LOC653068	blue	38.686	2.76827	35.9178	-33.1495	0.136614	0.255943	0.127652	0.288748	0.246846	0.0379614	-0.414936	0.000320798	-0.364685	0.00176731	0.600738	3.05111e-08	0.716309	2.17246e-12	0.385297	0.000906491	0.179517	0.134136	-0.0290564	0.809913	0.000652132	0.995693	0.00351273	0.976806	-0.463498	4.68865e-05	-0.208189	0.0814663	0.359353	0.00208589	-0.259112	0.0291111
C6orf151	blue	11.3508	3.55039	7.80039	-4.25	0.136085	0.257805	0.0069227	0.954309	-0.0260636	0.829179	-0.384887	0.000919021	-0.514834	4.36016e-06	0.526668	2.38281e-06	0.44684	9.37204e-05	0.495599	1.11062e-05	0.1628	0.174941	0.325529	0.00560306	-0.250443	0.0351604	0.0138184	0.908941	-0.349161	0.00284135	-0.362088	0.00191655	-0.00393898	0.973992	0.150037	0.211711
CAPNS1	blue	91.8044	42.732	49.0723	-6.3403	-0.13581	0.258779	-0.0150254	0.901026	0.310645	0.00837281	0.597599	3.75407e-08	0.900542	1.16092e-26	-0.754377	3.05731e-14	-0.533594	1.65532e-06	-0.704233	7.28966e-12	0.0556985	0.644546	-0.638769	2.04906e-09	0.385025	0.000914788	0.0592844	0.623352	0.386344	0.000875257	0.564588	2.92314e-07	0.229617	0.0540709	-0.325095	0.00567063
HBB	blue	56.5232	6.38769	50.1355	-43.7478	-0.135661	0.259306	-0.0454882	0.70641	0.424828	0.000221899	0.0157036	0.896582	0.486952	1.66064e-05	-0.532489	1.7553e-06	-0.0648763	0.590908	-0.321987	0.00617604	-0.194998	0.103185	-0.537673	1.33058e-06	0.296013	0.0121961	-0.0997128	0.408041	-0.339445	0.00377998	0.678114	8.21827e-11	0.593746	4.8275e-08	-0.16419	0.171239
CCDC22	blue	44.9423	12.8691	32.0732	-19.204	-0.134945	0.261852	-0.105383	0.381766	0.409413	0.000392184	0.208882	0.0804353	0.691313	2.49428e-11	-0.533167	1.69332e-06	-0.111329	0.355331	-0.283786	0.0164709	0.0636477	0.597971	-0.600308	3.1394e-08	0.262715	0.0268688	0.0716365	0.552733	-0.0469063	0.697692	0.559313	3.97583e-07	0.505941	6.76537e-06	-0.0641793	0.59491
EIF3S8 /// LOC653352	blue	36.1148	14.3124	21.8023	-7.4899	-0.134786	0.262421	-0.177025	0.139715	0.176124	0.141775	0.361364	0.00196011	0.683467	5.10538e-11	-0.497451	1.01748e-05	-0.539565	1.20121e-06	-0.585869	7.99089e-08	-0.121813	0.311551	-0.431178	0.000174091	0.0397113	0.742304	0.020069	0.868063	0.612317	1.39246e-08	0.236184	0.0473734	-0.0951584	0.42989	-0.214827	0.0720019
SMAP1L	blue	41.2199	16.9599	24.2599	-7.29998	-0.133439	0.267261	-0.0881341	0.464857	0.345172	0.00319806	0.351729	0.00263096	0.754814	2.89859e-14	-0.570849	2.01481e-07	-0.393064	0.00069688	-0.670388	1.60582e-10	-0.129337	0.282378	-0.643477	1.4289e-09	0.378571	0.00113255	-0.0508059	0.673922	0.316872	0.00709451	0.544387	9.22957e-07	0.237456	0.0461584	-0.445809	9.77098e-05
IL1R2	blue	3.63242	1.18806	2.44436	-1.25629	-0.132977	0.268936	-0.1318	0.273234	0.384271	0.000938089	0.138534	0.249258	0.450281	8.14623e-05	-0.293799	0.0128897	-0.16031	0.18172	-0.325044	0.00567853	0.198809	0.0964931	-0.404312	0.000470711	-0.0419762	0.728161	0.277151	0.0192886	0.0380225	0.752905	0.0649518	0.590475	0.264692	0.0257011	-0.265869	0.0250268
NARG1L	blue	4.73906	0.44501	4.29405	-3.84904	0.132521	0.270595	0.186999	0.1184	-0.284906	0.0160318	0.0285547	0.813135	-0.295028	0.0125006	0.467423	3.96185e-05	0.379881	0.00108488	0.201668	0.0917004	0.181941	0.128874	0.0591516	0.624132	-0.154395	0.198586	-0.0796568	0.509038	0.14026	0.243351	-0.216422	0.0698656	-0.124476	0.301014	-0.13374	0.266174
ASNA1	blue	191.245	31.6928	159.552	-127.859	-0.132363	0.271173	0.0369308	0.759784	0.556167	4.7644e-07	0.26397	0.0261223	0.754261	3.10089e-14	-0.655915	5.34717e-10	-0.108088	0.369594	-0.46364	4.66043e-05	0.0232503	0.847383	-0.77153	3.44462e-15	0.422053	0.000246355	0.0372474	0.757787	-0.244354	0.0400082	0.789844	2.6892e-16	0.738139	2.0616e-13	-0.311263	0.00823744
ATP6V0D1	blue	65.3384	22.9941	42.3443	-19.3502	-0.132003	0.272491	-0.00527532	0.965174	0.365163	0.00174099	0.462744	4.84176e-05	0.780059	1.08274e-15	-0.659141	4.11279e-10	-0.296679	0.0119938	-0.435896	0.000144923	0.14828	0.217169	-0.609014	1.74731e-08	0.341056	0.00360749	0.174036	0.146632	0.0578397	0.631856	0.558209	4.23725e-07	0.449503	8.40956e-05	-0.161223	0.179215
FBXO9	blue	2.10589	0.192652	1.91323	-1.72058	-0.131154	0.275613	-0.0863588	0.473932	0.144361	0.229706	-0.24416	0.0401719	-0.175197	0.143916	0.34375	0.00333454	0.333678	0.00445922	0.10826	0.368831	0.141479	0.239238	-0.0546196	0.650979	-0.0832885	0.489851	0.224345	0.0599908	-0.143863	0.231332	-0.225056	0.0591627	0.147415	0.219893	-0.218855	0.0667032
RHOBTB3	blue	9.09241	2.04281	7.0496	-5.00678	0.130578	0.277748	0.159599	0.183691	-0.453292	7.19746e-05	-0.177888	0.137764	-0.484248	1.87903e-05	0.529897	2.0126e-06	0.381813	0.00101791	0.436119	0.000143662	-0.16342	0.173282	0.250742	0.0349356	-0.164422	0.170624	-0.0914106	0.448357	0.0154436	0.898285	-0.340063	0.00371293	-0.245389	0.0391473	0.133005	0.268835
ATP6V0C	blue	76.6106	31.3976	45.213	-13.8154	-0.13043	0.278297	-0.133317	0.267705	0.304314	0.00987461	0.579671	1.177e-07	0.815452	4.81154e-18	-0.691175	2.52628e-11	-0.702528	8.60667e-12	-0.805108	2.6245e-17	0.0973485	0.419301	-0.44315	0.000108736	0.298321	0.0115075	0.0803466	0.505364	0.578923	1.23264e-07	0.349485	0.00281398	-0.0342456	0.776778	-0.397617	0.000595514
LOC283357	blue	10.3064	1.17384	9.13259	-7.95875	0.130149	0.279343	0.191328	0.109966	-0.429216	0.000187742	-0.0266701	0.825267	-0.404536	0.000466981	0.58871	6.67304e-08	0.401229	0.000524873	0.434622	0.000152316	0.132195	0.271788	0.264038	0.0260829	-0.162095	0.176842	0.0989784	0.411519	0.149958	0.211954	-0.272029	0.0217371	-0.287198	0.0151651	0.158446	0.18692
PHB	blue	110.463	14.9217	95.5409	-80.6193	-0.129242	0.282736	-0.015126	0.900366	0.596828	3.94885e-08	0.0471829	0.695996	0.597562	3.76324e-08	-0.391346	0.000739028	0.0808816	0.502524	-0.289874	0.0142039	0.0603205	0.617284	-0.733252	3.56275e-13	0.353703	0.0024788	0.162645	0.175357	-0.325959	0.00553668	0.446649	9.44467e-05	0.729833	5.18751e-13	-0.36658	0.00166507
TCEA2	blue	17.2105	5.20709	12.0034	-6.79631	-0.129085	0.283324	-0.0826854	0.493011	0.529753	2.02794e-06	0.344094	0.00330109	0.572569	1.8166e-07	-0.373662	0.00132844	-0.17012	0.156082	-0.409213	0.000395013	0.445279	9.9819e-05	-0.478815	2.40113e-05	0.178187	0.137092	0.2898	0.0142298	0.0367807	0.760731	0.265906	0.0250059	0.387231	0.000849558	-0.358915	0.00211417
DBP	blue	19.8518	8.61628	11.2355	-2.61923	-0.128839	0.284251	-0.251435	0.0344188	0.464105	4.56868e-05	0.213365	0.0740071	0.678408	8.00858e-11	-0.570613	2.04363e-07	-0.434995	0.000150118	-0.455833	6.47727e-05	0.172193	0.151025	-0.383095	0.000975555	0.195593	0.102117	0.0722606	0.54927	0.213304	0.0740923	0.345134	0.00320162	0.20961	0.0793612	-0.113463	0.346124
MLF2	blue	64.2218	25.3505	38.8714	-13.5209	-0.128765	0.284532	-0.168556	0.159979	0.258701	0.0293768	0.545806	8.53418e-07	0.775754	1.9542e-15	-0.621881	7.10958e-09	-0.683791	4.95865e-11	-0.761564	1.25235e-14	0.0935496	0.437763	-0.43073	0.000177126	0.191187	0.110233	0.187916	0.116573	0.620134	8.05237e-09	0.194742	0.103647	-0.0920418	0.445216	-0.382432	0.000997249
MPHOSPH10	blue	135.673	17.0466	118.627	-101.58	0.128577	0.28524	-0.0942963	0.434099	-0.549439	6.97231e-07	-0.171634	0.152377	-0.627902	4.60221e-09	0.460413	5.34492e-05	-0.055088	0.648183	0.434516	0.000152948	-0.0466592	0.699208	0.771539	3.44041e-15	-0.510001	5.54449e-06	-0.0788929	0.513122	0.286134	0.0155624	-0.63291	3.18221e-09	-0.752862	3.67597e-14	0.532251	1.77756e-06
TTC7B	blue	3.05626	0.657433	2.39883	-1.74139	-0.128496	0.285546	-0.0862503	0.47449	0.0235302	0.845567	0.406656	0.000432993	0.307147	0.00917584	-0.129076	0.283358	-0.186903	0.118594	-0.232912	0.0506195	0.466548	4.11414e-05	-0.103884	0.38861	0.0421947	0.726801	0.316378	0.00718914	0.368541	0.00156493	0.0592564	0.623517	-0.115865	0.335942	-0.158281	0.187386
ATIC	blue	9.81485	4.51715	5.2977	-0.780555	-0.128143	0.286884	-0.174255	0.146118	0.20846	0.0810623	0.346289	0.00309437	0.523451	2.81458e-06	-0.163682	0.172585	-0.231814	0.0517487	-0.379642	0.00109342	0.209385	0.0796922	-0.408137	0.000410614	0.0256774	0.831673	0.294884	0.0125456	0.484901	1.82398e-05	-0.00830014	0.94523	-0.0171578	0.887065	-0.327942	0.00523995
ZNF395	blue	9.897	1.69228	8.20472	-6.51244	-0.126235	0.29418	-0.348343	0.00291148	-0.0382116	0.751716	-0.56825	2.35353e-07	-0.323718	0.00588985	0.345116	0.00320338	0.100703	0.403376	0.327994	0.00523243	-0.377607	0.0011688	0.395741	0.000635532	-0.350104	0.00276246	-0.207607	0.0823414	0.0534487	0.65799	-0.401634	0.00051744	-0.279074	0.0184327	0.356533	0.00227439
AATF	blue	46.0822	13.0673	33.0149	-19.9476	-0.12574	0.296091	-0.199903	0.0946367	0.131251	0.275256	0.478817	2.40093e-05	0.60825	1.84082e-08	-0.422559	0.00024172	-0.611628	1.46027e-08	-0.59335	4.95275e-08	0.0590617	0.62466	-0.248329	0.0367849	0.0269057	0.823748	0.0506145	0.675082	0.724317	9.39879e-13	0.130827	0.276824	-0.281375	0.017451	-0.225701	0.0584202
CCDC92	blue	63.5719	13.8193	49.7526	-35.9333	-0.124645	0.300351	-0.179513	0.134146	0.146167	0.223869	0.472867	3.12558e-05	0.597443	3.79274e-08	-0.574462	1.61974e-07	-0.768879	4.88646e-15	-0.711665	3.48581e-12	0.089939	0.455727	-0.188372	0.115673	0.0897135	0.456862	0.0286374	0.812604	0.659873	3.8731e-10	0.13079	0.276962	-0.278642	0.0186221	-0.22628	0.0577591
HDAC1	blue	6.04961	2.07161	3.97801	-1.9064	-0.124569	0.300649	-0.127488	0.289372	0.175379	0.143494	0.190033	0.112438	0.484259	1.87815e-05	-0.38525	0.000907919	-0.380331	0.00106895	-0.4827	2.01584e-05	-0.260085	0.0284906	-0.300076	0.0110066	0.32981	0.00497339	-0.216007	0.0704156	0.329775	0.0049783	0.263559	0.0263647	0.0280114	0.816628	-0.265728	0.0251071
C10orf61	blue	16.3391	5.58291	10.7562	-5.17325	-0.124413	0.30126	-0.0663155	0.582682	0.314044	0.00765209	0.114438	0.341968	0.583588	9.2236e-08	-0.39362	0.00068371	-0.0788057	0.513589	-0.216845	0.0693071	-0.139745	0.245104	-0.538706	1.25836e-06	0.291426	0.0136711	0.00496081	0.967249	0.00180408	0.988087	0.399608	0.000555566	0.406606	0.000433767	-0.0540794	0.654211
SH3RF1	blue	25.0764	7.2778	17.7986	-10.5208	0.123475	0.304948	0.0749505	0.534462	-0.40668	0.000432622	-0.314777	0.00750387	-0.651753	7.46693e-10	0.642325	1.56151e-09	0.476224	2.69498e-05	0.630026	3.93878e-09	-0.0301864	0.802667	0.519508	3.4437e-06	-0.2872	0.0151643	-0.210486	0.0780853	-0.101081	0.401606	-0.406495	0.000435497	-0.249128	0.0361635	0.373956	0.00131589
SFRS2	blue	6.46717	1.90656	4.56062	-2.65406	-0.122216	0.309941	-0.0352123	0.770648	0.3317	0.00471602	0.263384	0.0264687	0.437786	0.000134556	-0.206374	0.0842188	-0.025342	0.83384	-0.186741	0.118919	0.40748	0.000420406	-0.376902	0.00119601	0.173733	0.147348	0.273703	0.0209092	0.0396318	0.742802	0.226091	0.0579741	0.335945	0.00418025	-0.162681	0.17526
SNRPB	blue	51.5349	22.686	28.8489	-6.16289	-0.122119	0.310328	-0.021677	0.857598	0.483702	1.92632e-05	0.469436	3.63102e-05	0.799096	6.72059e-17	-0.472868	3.12536e-05	-0.230069	0.0535865	-0.59386	4.79187e-08	0.217465	0.0684955	-0.705844	6.2247e-12	0.406192	0.000440241	0.180248	0.132533	0.252159	0.033886	0.461413	5.12351e-05	0.379339	0.00110438	-0.536199	1.44027e-06
IGFBP1	blue	4.63479	1.13464	3.50014	-2.3655	0.121611	0.31236	0.156802	0.191594	-0.362732	0.00187849	-0.195934	0.101509	-0.335085	0.00428423	0.286641	0.0153718	0.193164	0.106533	0.231365	0.0522165	-0.566875	2.55381e-07	0.118018	0.326981	-0.060357	0.617071	-0.37479	0.00128089	0.0226163	0.851496	-0.0870467	0.470404	-0.191049	0.110494	0.102966	0.392841
PSME2	blue	20.6379	4.93549	15.7024	-10.7669	-0.121282	0.313683	-0.0795384	0.50967	0.47565	2.76452e-05	0.350856	0.00270087	0.551919	6.06496e-07	-0.481553	2.12315e-05	-0.238287	0.0453783	-0.424998	0.000220475	0.398946	0.000568584	-0.397641	0.000595032	0.451736	7.67424e-05	0.253728	0.0327551	-0.0752454	0.532851	0.463455	4.69728e-05	0.393931	0.000676438	-0.303028	0.0102068
HBA1	blue	15.6857	4.21932	11.4664	-7.24705	-0.120638	0.316278	-0.12986	0.28042	0.377864	0.00115905	0.0858389	0.476608	0.469321	3.64917e-05	-0.52518	2.57413e-06	-0.233855	0.049666	-0.414065	0.000331198	-0.105524	0.381124	-0.434512	0.000152973	0.118629	0.324464	-0.0270597	0.822755	-0.125651	0.296436	0.519615	3.42505e-06	0.358882	0.00211632	-0.192824	0.107162
STAT6	blue	15.1897	6.73526	8.45444	-1.71918	-0.120628	0.31632	-0.0805078	0.504507	0.32064	0.00640708	0.297541	0.0117361	0.62935	4.13933e-09	-0.422444	0.000242761	-0.255527	0.0314969	-0.532839	1.72304e-06	-0.0665492	0.581351	-0.531654	1.8346e-06	0.2853	0.0158798	-0.0883604	0.463706	0.301264	0.0106785	0.43753	0.000135914	0.206784	0.0835914	-0.396358	0.000622103
RSU1	blue	7.0719	1.4909	5.581	-4.0901	0.120465	0.316979	0.247762	0.0372306	0.164129	0.171399	0.481733	2.10596e-05	0.414324	0.000328069	-0.227379	0.0565226	-0.00629009	0.95848	-0.357867	0.00218337	0.383405	0.000965533	-0.487347	1.6308e-05	0.35452	0.00241816	0.198507	0.0970107	0.0778587	0.518678	0.395275	0.000645846	0.266417	0.0247181	-0.427502	0.000200467
RNF170	blue	23.0559	6.3599	16.696	-10.3361	-0.120387	0.317295	-0.173346	0.148265	0.0232809	0.847184	-0.57552	1.51878e-07	-0.524818	2.62288e-06	0.542479	1.0249e-06	0.579323	1.20258e-07	0.559321	3.97395e-07	0.0900588	0.455124	0.282284	0.0170757	-0.242477	0.0416101	0.112423	0.350591	-0.442967	0.000109536	-0.343193	0.00338946	0.108178	0.369195	0.215053	0.0716962
WDR5B	blue	5.67701	0.916382	4.76062	-3.84424	-0.120254	0.31783	-0.213717	0.0735207	0.186097	0.120218	-0.534203	1.60249e-06	-0.291568	0.0136232	0.4129	0.0003456	0.407204	0.000424587	0.251484	0.0343826	-0.0035916	0.976285	0.04082	0.73537	-0.329304	0.00504435	-0.0367179	0.761127	-0.238745	0.0449531	-0.289548	0.0143182	0.0997576	0.407829	-0.0633726	0.599557
CDC14B	blue	21.1225	2.80357	18.3189	-15.5153	-0.117362	0.329695	-0.314331	0.00759375	-0.224739	0.0595312	-0.573667	1.69986e-07	-0.438392	0.000131377	0.316023	0.007258	0.0704525	0.559333	0.496074	1.08602e-05	-0.325864	0.00555135	0.556123	4.77649e-07	-0.363971	0.00180726	-0.126269	0.294048	-0.0275234	0.819768	-0.508999	5.82486e-06	-0.378687	0.00112823	0.585476	8.19126e-08
FAM50A	blue	13.9506	4.542	9.40858	-4.86658	-0.116725	0.332345	-0.0988915	0.411932	0.219624	0.0657276	0.513875	4.57428e-06	0.49829	9.77737e-06	-0.302877	0.0102465	-0.464177	4.55468e-05	-0.48962	1.46848e-05	0.336871	0.00407093	-0.160094	0.182317	0.1475	0.219624	0.218667	0.0669431	0.548741	7.2497e-07	0.136256	0.257201	-0.157322	0.190106	-0.299249	0.0112401
TI-227H /// TUG1	blue	16.499	4.34921	12.1498	-7.8006	0.116715	0.332384	0.260361	0.0283169	0.0593628	0.622892	0.392754	0.0007043	0.516312	4.04812e-06	-0.351495	0.00264953	-0.00640602	0.957716	-0.293765	0.0129007	0.0207601	0.863563	-0.575403	1.52961e-07	0.499524	9.21906e-06	0.0661144	0.583828	0.0529419	0.661034	0.52164	3.08876e-06	0.341332	0.00357868	-0.275748	0.0199349
PTPN6	blue	22.7352	7.76145	14.9737	-7.21227	-0.115363	0.338056	-0.144271	0.229999	0.157552	0.189452	0.416593	0.000301832	0.57928	1.2058e-07	-0.465693	4.26832e-05	-0.53316	1.69393e-06	-0.603379	2.55832e-08	-0.04712	0.696382	-0.306194	0.00940592	0.170507	0.155127	-0.0548266	0.649743	0.552864	5.74968e-07	0.328616	0.0051424	-0.136511	0.256306	-0.288826	0.0145737
NACA	blue	176.249	25.3401	150.909	-125.569	-0.114521	0.341616	0.0252773	0.834259	0.556995	4.54375e-07	0.127959	0.287582	0.692931	2.1457e-11	-0.655917	5.34602e-10	-0.135358	0.260381	-0.549815	6.82684e-07	-0.121227	0.313901	-0.798258	7.64252e-17	0.236708	0.0468697	-0.022696	0.850979	-0.266891	0.0244534	0.692933	2.14532e-11	0.730668	4.73509e-13	-0.411455	0.000364251
RELN	blue	12.5883	2.95442	9.63389	-6.67946	-0.113174	0.347363	-0.205503	0.0855654	-0.0968158	0.421863	-0.394699	0.000658787	-0.487934	1.58736e-05	0.550335	6.63067e-07	0.263918	0.026153	0.380724	0.00105517	0.021209	0.860641	0.406446	0.000436263	-0.443892	0.000105548	0.0875704	0.467728	0.0439536	0.715886	-0.444627	0.000102475	-0.286435	0.0154488	0.160524	0.18113
PTPRD	blue	8.14723	0.976117	7.17111	-6.195	-0.112974	0.348221	-0.196467	0.100564	-0.119577	0.320583	-0.323925	0.00585646	-0.326718	0.00542136	0.518482	3.62796e-06	0.246812	0.0379887	0.279697	0.0181623	-0.0203967	0.865928	0.242909	0.0412375	-0.351299	0.00266518	-0.0134503	0.911357	0.173612	0.147634	-0.457937	5.93192e-05	-0.2826	0.0169471	0.0901754	0.454539
ABCB4	blue	5.16208	1.67472	3.48736	-1.81264	0.112922	0.348446	0.162008	0.177077	0.0490029	0.684874	0.472878	3.12405e-05	0.383007	0.000978413	-0.0537534	0.656163	0.0630728	0.601289	-0.105203	0.382583	0.381326	0.00103442	-0.353407	0.00250108	0.224538	0.0597652	0.213934	0.0732223	0.239978	0.0438256	0.162507	0.175729	0.154091	0.199484	-0.176388	0.141169
NAB1	blue	20.5695	5.5355	15.034	-9.4985	0.112531	0.350126	0.0773893	0.521209	-0.0594284	0.622507	-0.522023	3.02877e-06	-0.579765	1.1702e-07	0.618553	9.00626e-09	0.557343	4.45381e-07	0.481277	2.14977e-05	-0.0862082	0.474707	0.287765	0.0149567	-0.20552	0.0855402	-0.128567	0.285279	-0.359902	0.00205082	-0.349215	0.00283682	0.0431004	0.721174	0.0344847	0.77526
LRP10	blue	32.8407	11.8701	20.9706	-9.10045	0.112449	0.350478	0.20698	0.0832914	-0.0676564	0.575065	0.724823	8.90508e-13	0.611455	1.47778e-08	-0.477528	2.54311e-05	-0.440123	0.000122679	-0.455091	6.68029e-05	0.0925148	0.442871	-0.333602	0.00446894	0.392556	0.0007091	0.0613095	0.611516	0.554689	5.18384e-07	0.42042	0.000261871	-0.0759258	0.529142	-0.141619	0.23877
HSPB1	blue	24.7276	11.0197	13.7079	-2.68819	-0.112293	0.351152	-0.00428881	0.971684	0.208762	0.0806124	0.572126	1.86585e-07	0.667953	1.97533e-10	-0.543294	9.80101e-07	-0.538872	1.24714e-06	-0.594627	4.55898e-08	0.159058	0.185202	-0.350226	0.00275236	0.203347	0.0889729	0.181785	0.129208	0.450205	8.17188e-05	0.322623	0.0060694	-0.00564375	0.962743	-0.288519	0.0146837
SLC36A4	blue	11.5584	2.82653	8.73184	-5.90532	0.112235	0.351405	0.0717564	0.552067	-0.35483	0.00239554	-0.260319	0.0283433	-0.537815	1.32044e-06	0.578338	1.27793e-07	0.396256	0.000624312	0.53453	1.57477e-06	-0.10283	0.393468	0.352343	0.00258278	-0.0195299	0.871577	-0.0688963	0.568064	-0.0721873	0.549676	-0.38921	0.000794643	-0.240564	0.0432976	0.237111	0.0464849
ARHGDIA	blue	66.9384	19.3328	47.6056	-28.2729	-0.111675	0.353828	-0.125567	0.296764	0.127079	0.290937	0.599367	3.34121e-08	0.652661	6.94522e-10	-0.45316	7.23684e-05	-0.649796	8.72148e-10	-0.687365	3.58642e-11	0.18229	0.12813	-0.270451	0.0225427	0.151593	0.206955	0.199289	0.0956746	0.767122	6.14527e-15	0.110451	0.359159	-0.274721	0.0204192	-0.335318	0.00425588
DLAT	blue	13.6452	2.22823	11.4169	-9.18869	0.111421	0.35493	0.144662	0.228725	-0.423489	0.000233409	0.0128264	0.915453	-0.476888	2.61666e-05	0.595047	4.4361e-08	0.439677	0.000124869	0.450468	8.08411e-05	0.242208	0.0418439	0.281502	0.017398	-0.16966	0.15722	0.174694	0.145088	0.0623838	0.605276	-0.414836	0.000321979	-0.250975	0.0347608	0.0811951	0.500864
MGEA5	blue	12.1953	1.0194	11.1759	-10.1565	0.111387	0.355078	0.0457109	0.705038	-0.267241	0.0242598	-0.160689	0.180677	-0.350206	0.00275396	0.597533	3.77048e-08	0.31196	0.00808714	0.320744	0.00638892	0.0377171	0.754828	0.28862	0.0146475	-0.105057	0.383247	-0.0107727	0.928952	0.241827	0.0421778	-0.409446	0.000391711	-0.317119	0.00704752	0.0247307	0.837793
HBA1 /// HBA2	blue	14.0372	3.96148	10.0757	-6.11422	-0.110966	0.356909	-0.113312	0.346771	0.357366	0.00221719	0.101083	0.401598	0.455852	6.47215e-05	-0.517643	3.78522e-06	-0.234064	0.049457	-0.396704	0.000614706	-0.100954	0.402202	-0.412564	0.000349855	0.123197	0.306047	-0.0425986	0.72429	-0.122674	0.308118	0.512516	4.895e-06	0.345177	0.00319761	-0.176544	0.14081
PRCC	blue	11.7876	5.41923	6.36835	-0.949116	-0.110433	0.35924	-0.0855015	0.478349	0.24555	0.0390146	0.339728	0.00374915	0.595447	4.322e-08	-0.473724	3.00996e-05	-0.381612	0.00102468	-0.403919	0.000477315	0.17842	0.13657	-0.338356	0.00390079	0.00357857	0.976371	8.39672e-07	0.999994	0.334641	0.0043388	0.313329	0.00779898	0.115104	0.339149	-0.056578	0.639321
SYNJ1	blue	10.3919	0.816607	9.57533	-8.75872	-0.110425	0.359272	-0.264294	0.0259326	-0.0474764	0.694198	-0.316121	0.00723885	-0.253867	0.032656	0.501182	8.51592e-06	0.193663	0.105614	0.293429	0.0130091	-0.0409213	0.734738	0.2803	0.0179036	-0.300651	0.0108467	-0.0334452	0.781865	0.276897	0.0194042	-0.450059	8.22065e-05	-0.309992	0.00851788	0.179899	0.133298
MYO1B	blue	34.777	7.38644	27.3906	-20.0042	0.109323	0.364119	0.0483309	0.688973	-0.511417	5.16949e-06	-0.290987	0.0138201	-0.611956	1.42756e-08	0.633423	3.0631e-09	0.335309	0.00425694	0.474473	2.91218e-05	-0.246761	0.0380294	0.462376	4.9183e-05	-0.206649	0.0837969	-0.196782	0.10001	0.132002	0.272495	-0.468852	3.72421e-05	-0.434716	0.000151763	0.243602	0.040644
LOC284361	blue	19.824	10.3508	9.47329	0.877469	-0.108845	0.366234	-0.184316	0.123872	0.293401	0.013018	0.284482	0.0161968	0.697326	1.41841e-11	-0.580299	1.13213e-07	-0.468343	3.80733e-05	-0.437286	0.000137227	-0.0909729	0.450542	-0.37162	0.00141858	0.283769	0.0164775	0.0132117	0.912923	0.304277	0.00988412	0.256773	0.0306502	0.10444	0.38606	-0.0465276	0.700016
LSP1 /// LOC649377	blue	21.5901	5.94409	15.646	-9.70189	0.108772	0.366556	0.146308	0.223415	-0.0505063	0.675737	0.614673	1.18239e-08	0.490197	1.42975e-05	-0.433934	0.000156454	-0.510324	5.45678e-06	-0.49189	1.32154e-05	0.0417727	0.729428	-0.199113	0.0959749	0.275759	0.0199294	-0.0750602	0.533862	0.528654	2.14822e-06	0.365756	0.00170884	-0.198725	0.0966368	-0.138643	0.248881
MEF2A	blue	15.962	3.80033	12.1617	-8.36133	0.108732	0.366732	0.0542215	0.65336	-0.364262	0.00179083	-0.29864	0.0114149	-0.541905	1.0576e-06	0.419595	0.000270057	0.23317	0.0503572	0.576099	1.46605e-07	-0.184764	0.122944	0.622957	6.58241e-09	-0.0958641	0.426461	-0.183994	0.124541	-0.0898638	0.456105	-0.300806	0.0108039	-0.290461	0.0140005	0.518919	3.54845e-06
COPE	blue	105.897	30.3272	75.5694	-45.2422	-0.108388	0.368262	-0.0460516	0.702942	0.633687	3.00333e-09	0.375186	0.00126458	0.819878	2.25306e-18	-0.616451	1.04424e-08	-0.261179	0.0278062	-0.659079	4.13366e-10	0.220085	0.0651485	-0.763302	1.00454e-14	0.335348	0.00425226	0.248387	0.0367395	0.0241925	0.841277	0.543323	9.78569e-07	0.560416	3.72972e-07	-0.538284	1.28743e-06
LTBR	blue	4.83264	2.41559	2.41705	-0.00145714	-0.107053	0.374223	-0.00805657	0.946835	0.249015	0.0362511	0.300959	0.0107617	0.520326	3.30334e-06	-0.329132	0.00506878	-0.210995	0.0773519	-0.34875	0.00287638	0.0189331	0.875469	-0.345475	0.00316963	0.264458	0.0258372	0.0233803	0.84654	0.272233	0.0216348	0.364797	0.00176108	0.163792	0.172292	-0.17393	0.146884
KIAA0232	blue	9.60331	1.57849	8.02482	-6.44633	0.106755	0.375562	-0.0519913	0.666758	-0.130348	0.2786	-0.17285	0.149447	-0.413216	0.000341636	0.491588	1.34028e-05	0.208043	0.0816852	0.304524	0.0098212	0.353183	0.00251812	0.411577	0.000362637	-0.255122	0.0317768	0.0836277	0.488079	0.0764503	0.526292	-0.47662	2.648e-05	-0.27961	0.0181997	0.0389818	0.746878
KLHL2	blue	35.9263	9.54132	26.3849	-16.8436	0.106144	0.378318	-0.0428066	0.722998	-0.0935863	0.437583	-0.612788	1.34777e-08	-0.648716	9.49716e-10	0.718152	1.7959e-12	0.538446	1.27622e-06	0.58504	8.41935e-08	-0.150448	0.210448	0.420561	0.0002605	-0.311807	0.00811985	-0.132709	0.269911	-0.251045	0.0347089	-0.531784	1.82207e-06	-0.115181	0.338822	0.143019	0.23411
FKBP9	blue	7.76501	3.32723	4.43778	-1.11056	0.106035	0.378807	0.160657	0.180765	0.199677	0.0950179	0.520405	3.28995e-06	0.52172	3.0762e-06	-0.251534	0.0343452	-0.21064	0.077863	-0.480138	2.26288e-05	0.288376	0.0147353	-0.411839	0.000359207	0.308998	0.00874284	0.332462	0.00461552	0.33528	0.00426043	0.174451	0.145658	0.0647569	0.591592	-0.481482	2.12998e-05
MGC10334	blue	45.0931	6.2173	38.8758	-32.6585	-0.105117	0.382972	-0.27203	0.0217364	0.189603	0.11327	0.31819	0.00684694	0.461392	5.12786e-05	-0.396028	0.000629253	-0.718667	1.70245e-12	-0.6319	3.42972e-09	0.0189267	0.875511	-0.0555966	0.645153	-0.0568934	0.637452	0.125853	0.295654	0.669544	1.72567e-10	-0.121184	0.314078	-0.376753	0.0012018	-0.27293	0.0212881
MSRA	blue	30.4567	8.58107	21.8756	-13.2946	-0.104374	0.386364	-0.190348	0.111832	0.137713	0.252102	0.403495	0.000484535	0.579641	1.17921e-07	-0.392311	0.000715057	-0.586469	7.6936e-08	-0.601012	2.99606e-08	0.151103	0.208445	-0.30081	0.0108028	0.154003	0.199743	0.255658	0.0314069	0.640973	1.73223e-09	-0.0662928	0.582812	-0.255375	0.031602	-0.320371	0.00645418
CEPT1	blue	32.8775	5.3878	27.4897	-22.1019	0.103943	0.388338	0.155356	0.195773	-0.136725	0.255553	-0.492208	1.30214e-05	-0.461913	5.01588e-05	0.391522	0.0007346	0.652574	6.99393e-10	0.677535	8.64762e-11	-0.0874526	0.468329	0.154019	0.199696	-0.0652583	0.58872	-0.149402	0.213671	-0.62895	4.2626e-09	-0.107258	0.373303	0.298578	0.0114327	0.366438	0.00167252
ZNF395 /// FBXO16	blue	27.4026	3.81692	23.5857	-19.7688	-0.103499	0.390378	-0.346024	0.00311875	-0.14894	0.215108	-0.5212	3.15909e-06	-0.436344	0.000142398	0.434995	0.00015012	0.0827779	0.492525	0.434745	0.000151591	-0.214373	0.0726205	0.568558	2.31087e-07	-0.376844	0.00119824	-0.122618	0.30834	0.102526	0.394875	-0.554714	5.17636e-07	-0.429191	0.000187919	0.456536	6.28995e-05
CPN1	blue	7.74932	3.38235	4.36697	-0.984618	-0.103495	0.390397	-0.198507	0.0970116	0.164191	0.171236	0.0253278	0.833932	0.512376	4.92915e-06	-0.331486	0.00474448	-0.283273	0.0166754	-0.381396	0.00103202	-0.382179	0.00100565	-0.406582	0.000434144	0.172767	0.149648	-0.208444	0.0810857	0.35351	0.00249332	0.176174	0.14166	0.0385903	0.749336	-0.152807	0.2033
ASCC2	blue	54.083	16.3404	37.7425	-21.4021	-0.10251	0.394947	-0.142279	0.236566	0.172262	0.150858	0.539734	1.19024e-06	0.633992	2.93587e-09	-0.408532	0.000404826	-0.600362	3.12813e-08	-0.684098	4.82345e-11	0.207827	0.0820094	-0.351714	0.00263218	0.0187516	0.876654	0.19084	0.110893	0.73642	2.50246e-13	0.0354473	0.769159	-0.235357	0.0481768	-0.403175	0.000490059
TCEB3	blue	19.2359	5.98762	13.2483	-7.26069	0.101715	0.398643	0.100364	0.404969	-0.478921	2.38977e-05	-0.321985	0.0061763	-0.613253	1.30511e-08	0.542856	1.00393e-06	0.33724	0.00402799	0.474158	2.95293e-05	-0.346297	0.00309361	0.455893	6.46093e-05	-0.0337501	0.779926	-0.297742	0.011677	-0.0434687	0.71889	-0.335809	0.00419665	-0.341664	0.00354423	0.249899	0.035572
IDH3G	blue	65.9583	32.7389	33.2194	-0.480548	-0.101661	0.398897	-0.0718597	0.551494	0.29288	0.0131877	0.573567	1.71021e-07	0.857243	1.42957e-21	-0.676894	9.1476e-11	-0.563188	3.17334e-07	-0.719541	1.55455e-12	0.0865222	0.473093	-0.586513	7.672e-08	0.293344	0.0130367	0.170327	0.155572	0.481791	2.10046e-05	0.415619	0.000312845	0.114291	0.342592	-0.341522	0.00355886
NIP30	blue	33.7651	11.412	22.3531	-10.941	-0.101577	0.399286	-0.0106437	0.9298	0.358963	0.0021111	0.429586	0.000185095	0.703882	7.54413e-12	-0.549227	7.05529e-07	-0.298947	0.0113264	-0.616073	1.07222e-08	0.11614	0.33479	-0.64861	9.57632e-10	0.347726	0.00296541	0.141178	0.240248	0.150491	0.210316	0.541525	1.07972e-06	0.330804	0.00483656	-0.466706	4.08622e-05
C20orf19	blue	12.632	2.40068	10.2313	-7.83064	0.101455	0.399857	0.0199144	0.86907	-0.187413	0.117573	-0.254632	0.0321175	-0.465715	4.26421e-05	0.548713	7.26084e-07	0.225735	0.0583814	0.234626	0.0488975	-0.0140547	0.90739	0.393616	0.000683786	-0.176532	0.140838	-0.165035	0.169015	0.130047	0.279723	-0.396215	0.0006252	-0.353223	0.00251506	0.00905467	0.94026
PPP1R12C	blue	33.314	6.6004	26.7136	-20.1132	-0.101039	0.401801	-0.198589	0.0968696	0.123724	0.303966	0.367665	0.00160897	0.534481	1.57887e-06	-0.499176	9.37354e-06	-0.696562	1.52509e-11	-0.606826	2.0279e-08	0.00264516	0.982533	-0.205429	0.085681	-0.0449731	0.709586	0.218999	0.0665194	0.604682	2.34396e-08	0.0132339	0.912777	-0.260951	0.0279478	-0.186287	0.119834
DDX39	blue	12.6263	5.33567	7.29059	-1.95492	0.100503	0.404319	0.150641	0.209855	0.15742	0.189827	0.674388	1.13812e-10	0.55209	6.00686e-07	-0.381984	0.00101217	-0.306524	0.00932566	-0.461545	5.09492e-05	0.370845	0.00145418	-0.403709	0.000480875	0.269175	0.0232125	0.226518	0.05749	0.309477	0.00863376	0.369854	0.00150093	0.109004	0.365528	-0.358928	0.00211333
LRRN3	blue	5.64535	2.22917	3.41618	-1.18701	0.100357	0.405003	0.074757	0.535521	-0.105822	0.379771	-0.249244	0.0360741	-0.502827	7.86768e-06	0.46538	4.32593e-05	0.274018	0.0207564	0.292275	0.0133869	0.0981743	0.415348	0.347852	0.00295427	-0.208423	0.0811174	-0.0208152	0.863204	-0.154011	0.19972	-0.259848	0.0286405	-0.163725	0.172471	0.0536291	0.656909
ENO3	blue	6.79398	2.94656	3.84742	-0.900855	-0.100188	0.4058	-0.195022	0.103142	0.448253	8.84922e-05	0.217441	0.0685268	0.507932	6.13833e-06	-0.359516	0.00207538	-0.294695	0.012605	-0.406923	0.000428883	0.394938	0.000653391	-0.295049	0.012494	0.00254884	0.983169	0.262282	0.0271302	0.170147	0.156015	0.0857696	0.476966	0.149622	0.212992	-0.226383	0.0576429
HIGD2A	blue	72.6619	18.6814	53.9805	-35.2991	-0.100144	0.406006	-0.0286894	0.81227	0.594367	4.63686e-08	0.262117	0.0272303	0.746063	8.27081e-14	-0.698186	1.30696e-11	-0.405453	0.000451997	-0.693326	2.06781e-11	-0.0341487	0.777394	-0.636849	2.36954e-09	0.265019	0.0255124	0.00321602	0.978765	0.0198442	0.869528	0.548624	7.29729e-07	0.465974	4.21698e-05	-0.456652	6.25964e-05
IGFBP2	blue	4.16125	0.983881	3.17737	-2.19349	0.0999455	0.406942	0.202033	0.0911018	-0.260705	0.0281009	-0.22027	0.0649176	-0.292224	0.0134039	0.291783	0.013551	0.263904	0.0261614	0.247523	0.03742	-0.543818	9.52307e-07	0.1059	0.37942	0.0574391	0.634222	-0.374287	0.0013019	-0.0515145	0.669636	-0.0512111	0.67147	-0.0532809	0.658997	0.0687113	0.569106
SERINC2	blue	36.3173	12.4675	23.8498	-11.3823	-0.0995078	0.40901	-0.0869154	0.471077	0.155489	0.195386	0.605197	2.26397e-08	0.626541	5.08183e-09	-0.461132	5.18483e-05	-0.58806	6.9551e-08	-0.583601	9.21598e-08	0.259965	0.0285664	-0.225916	0.0581738	0.232624	0.0509139	0.147468	0.219728	0.644526	1.31745e-09	0.09587	0.426433	-0.185844	0.120733	-0.257331	0.0302768
ATP5A1	blue	50.0161	13.6178	36.3983	-22.7805	-0.0989829	0.411498	0.00214265	0.985851	0.376925	0.00119509	0.207719	0.0821724	0.635298	2.66254e-09	-0.404026	0.000475512	-0.0159166	0.895188	-0.224326	0.0600124	0.0569833	0.636919	-0.623603	6.28406e-09	0.288368	0.014738	0.0931444	0.43976	-0.0686743	0.569315	0.377886	0.00115822	0.554726	5.1727e-07	-0.169289	0.158143
NSUN6	blue	54.926	13.4517	41.4743	-28.0226	0.0988709	0.41203	0.0127508	0.915949	-0.375492	0.00125209	-0.364065	0.00180195	-0.70074	1.02316e-11	0.614073	1.23283e-08	0.219795	0.0655128	0.509557	5.66712e-06	-0.105114	0.382989	0.689748	2.88244e-11	-0.259454	0.0288921	-0.21238	0.075383	0.0214229	0.85925	-0.581883	1.02605e-07	-0.496501	1.06431e-05	0.312689	0.00793248
DPH1 /// OVCA2	blue	96.8945	16.1499	80.7446	-64.5947	-0.0979946	0.416206	-0.0143508	0.905448	0.554778	5.15763e-07	0.170071	0.156203	0.653716	6.38277e-10	-0.460233	5.38566e-05	-0.0110165	0.927348	-0.394921	0.000653774	0.078777	0.513743	-0.743721	1.08713e-13	0.337779	0.00396612	0.0716755	0.552517	-0.196947	0.0997195	0.492516	1.28352e-05	0.68703	3.6979e-11	-0.431835	0.000169731
RHBDD2	blue	5.93037	2.79637	3.134	-0.337635	-0.0979098	0.416612	-0.100659	0.403586	0.216862	0.0692839	0.254308	0.032345	0.458433	5.80973e-05	-0.110912	0.357145	-0.157175	0.190526	-0.242976	0.0411797	0.152564	0.204029	-0.315438	0.00737264	0.26356	0.0263646	0.223254	0.0612786	0.393647	0.00068307	-0.0773146	0.521613	0.00276775	0.981724	-0.263201	0.0265774
WSB1	blue	2.55176	0.764944	1.78681	-1.02187	0.0978422	0.416936	0.216252	0.0700908	-0.28408	0.0163546	-0.0472552	0.695553	-0.373769	0.00132387	0.103504	0.390359	0.118426	0.325297	0.286206	0.0155352	-0.174022	0.146666	0.378902	0.00112034	0.106617	0.376185	-0.355897	0.00231897	-0.282351	0.0170483	0.233508	0.0500156	-0.046428	0.700628	0.324945	0.00569409
HIST1H1C	blue	24.2309	5.9721	18.2588	-12.2867	-0.0973679	0.419208	-0.0690987	0.566925	0.31721	0.00703026	0.0991035	0.410926	0.563585	3.10039e-07	-0.478045	2.48515e-05	-0.0799577	0.507433	-0.278756	0.0185719	-0.064357	0.593889	-0.595034	4.43992e-08	0.280779	0.0177009	-0.0408715	0.735048	-0.115592	0.337092	0.379904	0.00108404	0.481743	2.10506e-05	-0.132891	0.269248
EPS15L1	blue	7.68747	1.33845	6.34903	-5.01058	0.0973389	0.419347	0.120214	0.317992	0.0176467	0.883869	-0.136228	0.257299	-0.363479	0.00183524	0.383183	0.000972705	0.46711	4.01566e-05	0.344897	0.0032241	0.517817	3.75219e-06	0.150168	0.211306	-0.202085	0.0910162	0.273402	0.0210561	-0.371307	0.00143287	-0.189423	0.113619	0.160731	0.180562	-0.0380156	0.752949
AK1	blue	9.32283	3.70645	5.61638	-1.90994	0.0968948	0.421482	0.0854241	0.478749	0.368137	0.00158508	0.450394	8.10865e-05	0.518425	3.63834e-06	-0.302315	0.0103952	-0.23277	0.0507645	-0.446165	9.63133e-05	0.412239	0.000354021	-0.377281	0.00118133	0.38362	0.000958669	0.185324	0.121795	0.216489	0.0697761	0.205319	0.0858524	0.185386	0.121667	-0.439871	0.000123912
NF2	blue	10.7899	4.61797	6.17193	-1.55396	-0.0959855	0.425874	0.0778126	0.518926	0.0316713	0.79317	0.633965	2.94161e-09	0.537441	1.34729e-06	-0.407499	0.00042012	-0.322558	0.0060803	-0.41236	0.000352457	0.231286	0.0522993	-0.340234	0.00369457	0.243707	0.0405548	0.162722	0.17515	0.391706	0.000729994	0.33584	0.00419289	0.0193922	0.872475	-0.234304	0.0492168
XRCC6	blue	32.4684	12.1227	20.3457	-8.22295	-0.095868	0.426443	-0.101306	0.400552	0.052951	0.660979	0.585991	7.92931e-08	0.620044	8.10345e-09	-0.33284	0.00456644	-0.438915	0.000128692	-0.44344	0.00010748	0.265603	0.0251782	-0.334791	0.00432031	0.207501	0.0825016	0.271329	0.0220913	0.672873	1.29743e-10	0.105934	0.379267	-0.18689	0.118619	-0.208468	0.0810498
KIAA0319L	blue	18.4789	9.05	9.42892	-0.378928	-0.0953213	0.429097	-0.068928	0.567885	0.163578	0.172862	0.346134	0.00310859	0.656536	5.08483e-10	-0.472442	3.18443e-05	-0.364453	0.00178019	-0.489683	1.46422e-05	-0.156309	0.193012	-0.463334	4.72156e-05	0.306054	0.00944019	-0.0876596	0.467273	0.414661	0.000324045	0.34651	0.00307419	0.0998532	0.407378	-0.215957	0.0704831
GBA3	blue	2.55975	0.549611	2.01014	-1.46053	0.0950617	0.430361	-0.0522909	0.664952	-0.193064	0.106717	-0.243621	0.0406277	-0.354614	0.00241125	0.345337	0.00318262	0.19273	0.107335	0.361281	0.00196516	0.118088	0.326689	0.297963	0.0116119	-0.339624	0.00376045	0.0865417	0.472993	-0.0509114	0.673283	-0.345846	0.00313517	-0.224458	0.059858	0.260373	0.0283089
ART4	blue	4.67047	0.585469	4.08501	-3.49954	0.0936255	0.43739	0.102746	0.393855	-0.0302545	0.802231	0.248166	0.0369122	0.31658	0.0071503	-0.477919	2.49914e-05	-0.238191	0.0454683	-0.0889649	0.460642	-0.0357227	0.767416	-0.186101	0.120212	0.0989835	0.411496	0.169536	0.157528	-0.0832467	0.49007	0.415732	0.000311553	0.178031	0.137443	0.250183	0.0353563
BSCL2 /// HNRPUL2	blue	0.893402	0.397738	0.495664	-0.0979259	-0.0935539	0.437743	-0.117694	0.328317	0.247358	0.0375518	0.129563	0.281531	0.309645	0.00859569	-0.156353	0.192884	-0.173832	0.147114	-0.164487	0.170454	0.1199	0.319269	-0.153727	0.200559	0.16444	0.170578	0.00892964	0.941083	0.187354	0.117691	0.0382506	0.751471	0.0167787	0.889545	-0.126148	0.294515
ITCH	blue	25.724	4.27138	21.4526	-17.1812	-0.0929269	0.440833	-0.209098	0.0801156	-0.403987	0.00047617	-0.536884	1.38826e-06	-0.48804	1.57959e-05	0.408388	0.00040693	0.244113	0.0402115	0.607094	1.99138e-08	-0.461186	5.17288e-05	0.466214	4.17377e-05	-0.316903	0.00708844	-0.249408	0.0359475	-0.0520965	0.666123	-0.357254	0.00222481	-0.325256	0.00564544	0.671162	1.50296e-10
GPX1	blue	196.261	20.3336	175.928	-155.594	-0.092531	0.44279	0.0490851	0.684374	0.701026	9.9537e-12	0.145034	0.227517	0.630323	3.85342e-09	-0.585491	8.18386e-08	-0.0742619	0.538234	-0.492086	1.30952e-05	0.125197	0.2982	-0.737641	2.18096e-13	0.365829	0.0017049	0.0562521	0.641255	-0.40343	0.000485652	0.663028	2.98493e-10	0.793867	1.48425e-16	-0.485452	1.7787e-05
ELOVL1	blue	32.4565	9.04706	23.4094	-14.3623	0.0922768	0.44405	0.199098	0.0959994	0.395557	0.000639574	0.512852	4.81369e-06	0.611443	1.47905e-08	-0.300596	0.0108618	0.00344959	0.977223	-0.378813	0.0011236	0.420707	0.00025908	-0.616521	1.03913e-08	0.437051	0.0001385	0.347818	0.00295728	0.0659573	0.584724	0.450382	8.11266e-05	0.468821	3.72922e-05	-0.489996	1.44312e-05
LARP2	blue	23.8406	5.76164	18.0789	-12.3173	-0.0920273	0.445288	-0.252127	0.0339092	-0.200197	0.0941426	-0.448865	8.6315e-05	-0.568217	2.35816e-07	0.512936	4.79369e-06	0.148738	0.215738	0.41787	0.000287912	-0.114135	0.343259	0.55814	4.25425e-07	-0.410427	0.000378071	-0.11735	0.329745	0.0178021	0.882854	-0.527148	2.32405e-06	-0.411773	0.000360071	0.295579	0.0123295
CSNK2A1	blue	5.08276	2.3626	2.72016	-0.357567	-0.0915876	0.447475	-0.0338492	0.779296	0.195009	0.103165	0.346765	0.00305112	0.49937	9.28738e-06	-0.342112	0.00349827	-0.271764	0.0218707	-0.41282	0.000346609	0.0803331	0.505436	-0.367994	0.0015923	0.335637	0.00421729	0.0461027	0.702627	0.285323	0.0158712	0.332575	0.0046008	0.0603538	0.61709	-0.271242	0.0221354
ANKRD46	blue	35.4779	7.78087	27.697	-19.9162	0.0907903	0.451456	0.0134848	0.91113	0.0169517	0.888414	-0.611598	1.46335e-08	-0.559842	3.8559e-07	0.640106	1.85086e-09	0.679014	7.59174e-11	0.507739	6.19673e-06	-0.0640353	0.595738	0.130566	0.277793	-0.224149	0.0602205	-0.0534323	0.658089	-0.458566	5.77731e-05	-0.35036	0.00274131	0.135166	0.261065	-0.0229921	0.849057
LACTB	blue	10.429	2.89848	7.53052	-4.63204	0.0904103	0.45336	0.271132	0.022192	0.0730675	0.544807	0.527589	2.27117e-06	0.484326	1.87237e-05	-0.249387	0.035964	-0.0294871	0.807149	-0.311449	0.00819705	0.260184	0.0284281	-0.542392	1.0298e-06	0.295563	0.0123342	0.166573	0.165023	0.171292	0.153208	0.376482	0.00121247	0.277967	0.0189212	-0.314849	0.0074895
ORMDL2	blue	154.268	20.9249	133.343	-112.418	-0.0897009	0.456925	0.0640055	0.59591	0.605352	2.24048e-08	0.241506	0.0424599	0.646769	1.10641e-09	-0.520374	3.29528e-06	-0.019493	0.871817	-0.448528	8.751e-05	0.265453	0.0252635	-0.760829	1.37409e-14	0.344086	0.00330187	0.392552	0.000709192	-0.322192	0.00614148	0.548097	7.51495e-07	0.754757	2.9187e-14	-0.480419	2.23448e-05
GOLGA8G /// GOLGA8D /// LOC388189 /// GOLGA8E /// GOLGA8C /// GOLGA8F	blue	95.6263	17.4474	78.1789	-60.7315	0.0894454	0.458214	-0.092571	0.442593	-0.367491	0.00161783	-0.252791	0.0334265	-0.681526	6.07432e-11	0.646411	1.13776e-09	0.163249	0.173739	0.379612	0.00109451	0.133608	0.266652	0.675737	1.01208e-10	-0.49594	1.09289e-05	-0.00584588	0.96141	0.202922	0.0896565	-0.686341	3.93707e-11	-0.612094	1.41408e-08	0.161606	0.178169
FBP1	blue	18.2861	5.8708	12.4153	-6.54453	-0.0891235	0.45984	-0.241181	0.042747	0.106822	0.375261	0.21751	0.0684359	0.536513	1.41626e-06	-0.387715	0.000835807	-0.501949	8.20788e-06	-0.403477	0.000484846	-0.219573	0.0657927	-0.265452	0.025264	-0.0256407	0.83191	-0.10215	0.396617	0.536788	1.39547e-06	0.049869	0.679605	-0.17653	0.140844	-0.0321906	0.789856
MON2	blue	41.5653	7.36397	34.2014	-26.8374	0.0890459	0.460232	-0.0371054	0.758682	-0.389363	0.000790539	-0.327236	0.00534401	-0.597337	3.81921e-08	0.5941	4.71783e-08	0.301086	0.0107272	0.714851	2.5226e-12	0.0575486	0.633575	0.635751	2.57363e-09	-0.364673	0.00176797	-0.034447	0.7755	0.00269979	0.982173	-0.593479	4.91158e-08	-0.37634	0.00121806	0.613992	1.23979e-08
LTB4DH	blue	24.5384	7.52574	17.0127	-9.48694	-0.08879	0.461527	-0.0902624	0.454101	0.303296	0.0101369	0.198486	0.0970468	0.642294	1.56525e-09	-0.605246	2.25651e-08	-0.312308	0.00801293	-0.338034	0.00393709	-0.0761147	0.528115	-0.486048	1.73088e-05	0.324454	0.00577174	0.00770706	0.949138	0.00649958	0.957099	0.485811	1.74977e-05	0.360627	0.00200541	-0.0146884	0.903234
HADHB	blue	7.028	3.12756	3.90044	-0.772883	-0.0884699	0.463151	-0.131535	0.274208	0.125147	0.298393	0.148546	0.216337	0.484809	1.83169e-05	-0.328015	0.00522936	-0.308103	0.00894996	-0.363477	0.00183535	-0.271219	0.0221473	-0.366348	0.00167728	0.0295192	0.806943	-0.124866	0.299488	0.360106	0.00203798	0.102019	0.39723	0.0131863	0.91309	-0.119021	0.322855
CD151	blue	3.17241	1.6146	1.55781	0.0567975	-0.0880937	0.465062	-0.038898	0.747404	0.230332	0.0533061	0.287192	0.0151673	0.466288	4.16044e-05	-0.178251	0.13695	-0.0826783	0.493048	-0.307305	0.00913818	0.171203	0.153425	-0.401432	0.000521132	0.0774669	0.520791	0.0941937	0.434602	0.287908	0.0149045	0.190465	0.111609	0.139651	0.245423	-0.29669	0.0119905
MGC10433	blue	22.0853	9.61531	12.47	-2.85465	-0.0874019	0.468588	-0.13024	0.279005	0.214825	0.0720056	0.453912	7.01505e-05	0.631946	3.41814e-09	-0.332835	0.00456704	-0.403661	0.000481705	-0.569259	2.21609e-07	0.201227	0.0924273	-0.443839	0.000105773	0.121904	0.311188	0.205381	0.0857563	0.604067	2.44283e-08	0.14385	0.231374	-0.0964127	0.423807	-0.375381	0.00125663
STT3A	blue	2.26309	0.986944	1.27615	-0.289201	-0.0864483	0.473473	-0.0356316	0.767993	0.0822677	0.495205	0.201178	0.0925075	0.347605	0.00297607	-0.10601	0.378924	-0.0556508	0.64483	-0.0465403	0.699939	0.140164	0.243676	-0.243245	0.0409483	0.0840755	0.485744	0.210765	0.0776825	0.197189	0.0992952	0.040905	0.734839	0.111007	0.356733	0.0332508	0.783102
CST3	blue	70.8273	24.3665	46.4609	-22.0944	-0.0859994	0.475781	0.0119417	0.921265	0.242858	0.0412813	0.523551	2.80003e-06	0.790517	2.43685e-16	-0.779152	1.22756e-15	-0.59397	4.75792e-08	-0.722781	1.1062e-12	-0.128394	0.285932	-0.552449	5.88621e-07	0.445662	9.82909e-05	-0.0876457	0.467344	0.322784	0.00604269	0.619365	8.5034e-09	0.169118	0.15857	-0.29192	0.0135051
TADA3L	blue	20.3322	5.43989	14.8923	-9.45246	-0.0856937	0.477357	-0.136969	0.254697	0.502603	7.95342e-06	0.113743	0.344928	0.610988	1.52613e-08	-0.552304	5.93458e-07	-0.321709	0.00622308	-0.48921	1.49661e-05	-0.0696914	0.563595	-0.532918	1.71586e-06	0.214514	0.0724278	-0.0732314	0.543903	-0.007828	0.948341	0.441841	0.000114577	0.383339	0.00096765	-0.253684	0.0327863
C11orf54	blue	14.6458	4.40622	10.2396	-5.83337	0.0853964	0.478892	0.00721623	0.952373	-0.189239	0.113975	-0.523728	2.77469e-06	-0.555219	5.02948e-07	0.520114	3.33922e-06	0.539684	1.19345e-06	0.597386	3.80708e-08	-0.203735	0.0883517	0.30343	0.0101019	-0.324213	0.00581021	-0.279321	0.0183249	-0.367398	0.00162261	-0.313333	0.0077982	0.000372071	0.997543	0.296267	0.0121184
ZNF295	blue	14.5619	5.17122	9.39069	-4.21947	0.0852644	0.479574	0.1746	0.145309	-0.489307	1.48989e-05	-0.287541	0.0150389	-0.604348	2.39714e-08	0.510303	5.46245e-06	0.48258	2.02686e-05	0.555172	5.043e-07	-0.291088	0.0137856	0.377059	0.00118991	0.0300095	0.8038	-0.278997	0.0184662	-0.230544	0.0530808	-0.22379	0.0606431	-0.145662	0.225489	0.289092	0.0144793
KIAA0430	blue	2.59056	0.523917	2.06664	-1.54273	-0.0847254	0.482366	-0.0132867	0.91243	-0.108769	0.366568	0.114946	0.339816	0.269533	0.0230226	0.0024909	0.983552	-0.0262439	0.828015	-0.08937	0.458595	-0.219171	0.0663015	-0.250407	0.0351871	0.242639	0.0414702	-0.0613866	0.611067	0.374315	0.00130074	0.0845521	0.483266	-0.0667904	0.579979	-0.0586129	0.627299
MAEA	blue	9.72252	5.59492	4.1276	1.46732	-0.0845457	0.483299	-0.0235423	0.84549	0.17841	0.136594	0.447016	9.30532e-05	0.577097	1.37917e-07	-0.25888	0.0292612	-0.174657	0.145175	-0.313249	0.00781564	0.302227	0.0104186	-0.428566	0.000192474	0.229678	0.0540054	0.21657	0.0696695	0.396394	0.000621325	0.121498	0.312815	0.108719	0.366791	-0.232382	0.0511627
TPI1	blue	45.1705	21.3453	23.8252	-2.47994	-0.0844911	0.483582	-0.102041	0.397126	0.516315	4.04745e-06	0.425837	0.000213576	0.80393	3.1636e-17	-0.611222	1.50174e-08	-0.450671	8.01736e-05	-0.636579	2.41828e-09	0.203106	0.08936	-0.562881	3.23086e-07	0.218799	0.0667739	0.191742	0.109185	0.263338	0.0264964	0.310473	0.00841074	0.295576	0.0123302	-0.39384	0.00067856
ABHD10	blue	17.4263	4.12307	13.3033	-9.1802	-0.0843793	0.484164	-0.187622	0.117157	0.116685	0.332513	-0.669131	1.78747e-10	-0.44938	8.452e-05	0.532897	1.71778e-06	0.504281	7.33392e-06	0.366255	0.00168218	-0.146763	0.221965	0.0875227	0.467972	-0.345973	0.00312341	0.0181142	0.880815	-0.3556	0.00234007	-0.382804	0.000985011	0.100003	0.406669	-0.031011	0.797389
GORASP1	blue	20.1523	8.11706	12.0352	-3.91818	-0.0835088	0.4887	-0.0394677	0.743831	0.425305	0.000217928	0.263907	0.0261598	0.663381	2.89862e-10	-0.377792	0.00116176	-0.152527	0.20414	-0.445111	0.000100501	0.153236	0.202019	-0.60617	2.11999e-08	0.336314	0.00413644	0.18263	0.127408	0.170874	0.154229	0.347689	0.00296861	0.372791	0.00136623	-0.384603	0.000927755
UGDH	blue	3.93212	1.05271	2.87941	-1.8267	0.0834535	0.488988	0.171282	0.153232	-0.289409	0.0143672	-0.136781	0.255357	-0.433336	0.00016014	0.422404	0.00024313	0.408674	0.000402763	0.463397	4.70906e-05	0.0749304	0.534572	0.209887	0.0789562	-0.0937612	0.436724	-0.00824728	0.945578	-0.204865	0.0865633	-0.256079	0.0311196	-0.0308322	0.798533	0.214507	0.072438
NASP	blue	2.58066	1.01029	1.57037	-0.560078	-0.0828979	0.491896	-0.0451223	0.708666	0.218619	0.0670041	0.231711	0.0518559	0.390756	0.000754028	-0.106335	0.377456	-0.0335817	0.780997	-0.2688	0.0234127	0.199832	0.0947559	-0.384878	0.000919279	0.102721	0.393973	0.100675	0.403509	0.243628	0.0406222	0.211833	0.0761557	0.148126	0.217652	-0.275127	0.0202266
SEC13L1	blue	12.2715	4.60557	7.66596	-3.06039	-0.0825131	0.493915	-0.0529593	0.66093	0.302603	0.0103189	0.46693	4.04696e-05	0.567229	2.50083e-07	-0.443901	0.000105512	-0.433541	0.000158869	-0.555929	4.82959e-07	0.329351	0.0050378	-0.421181	0.000254539	0.0577766	0.632228	0.384492	0.000931205	0.277575	0.019097	0.168463	0.160213	0.106997	0.374476	-0.368517	0.00156611
BSG	blue	3.97235	1.94381	2.02853	-0.0847174	-0.0823319	0.494868	0.0303292	0.801753	0.0827556	0.492642	0.353581	0.00248794	0.490414	1.41544e-05	-0.366761	0.00165558	-0.162758	0.175055	-0.215078	0.0716631	0.0623344	0.605562	-0.32975	0.00498177	0.371203	0.00143763	0.0178094	0.882807	0.183339	0.125911	0.340529	0.00366309	0.151387	0.20758	-0.0351606	0.770975
PYGL	blue	2.49575	1.03632	1.45944	-0.423124	-0.0814961	0.499272	-0.113451	0.346176	0.183126	0.126361	0.293196	0.0130846	0.42604	0.000211932	-0.265797	0.025068	-0.220791	0.0642697	-0.350709	0.0027128	0.364743	0.00176406	-0.36417	0.00179601	-0.0377193	0.754814	0.385451	0.000901831	0.282399	0.0170286	0.0665961	0.581084	0.0554143	0.646239	-0.232752	0.050783
SRBD1	blue	9.98271	2.86939	7.11332	-4.24393	0.0812311	0.500673	0.242241	0.0418154	-0.251475	0.0343892	-0.15717	0.190541	-0.532306	1.77237e-06	0.552296	5.93725e-07	0.497172	1.03107e-05	0.369946	0.00149651	0.072304	0.549029	0.183612	0.12534	-0.0182682	0.87981	-0.0436015	0.718067	-0.243006	0.0411537	-0.137656	0.252299	-0.022267	0.853765	-0.0500856	0.67829
ILK	blue	74.2457	20.9229	53.3228	-32.3998	0.0805851	0.504097	0.213925	0.0732344	0.36878	0.00155308	0.624795	5.76687e-09	0.745991	8.34081e-14	-0.620474	7.85986e-09	-0.271449	0.0220302	-0.611145	1.50968e-08	0.324615	0.00574615	-0.67984	7.05644e-11	0.482356	2.04755e-05	0.206969	0.0833085	0.0612543	0.611836	0.652982	6.76928e-10	0.453621	7.10008e-05	-0.473472	3.04345e-05
RAB4B /// LOC654335	blue	4.95963	1.38614	3.57349	-2.18735	-0.0803652	0.505265	-0.120071	0.318573	0.392654	0.000706731	0.276262	0.0196959	0.391319	0.0007397	-0.197249	0.0991908	-0.3121	0.00805725	-0.455189	6.6532e-05	0.41928	0.000273242	-0.155493	0.195375	0.00104204	0.993119	0.298598	0.0114271	0.327471	0.00530921	0.0143851	0.905223	-0.0237526	0.844126	-0.398602	0.00057544
IDH2	blue	7.91137	3.17334	4.73803	-1.56469	-0.0783991	0.515771	-0.117297	0.329963	0.156933	0.191217	0.378269	0.00114381	0.50977	5.60802e-06	-0.388168	0.000823138	-0.467134	4.0116e-05	-0.416766	0.00029991	0.169497	0.157626	-0.180199	0.13264	0.251589	0.0343048	0.153771	0.200429	0.405677	0.000448399	0.0687271	0.569017	-0.105755	0.380076	-0.109753	0.362222
GPAA1	blue	3.546	1.65092	1.89507	-0.244153	-0.0771272	0.522626	-0.233758	0.049763	0.364277	0.00179003	0.157215	0.190412	0.432055	0.000168293	-0.241093	0.0428255	-0.246517	0.0382265	-0.309185	0.00870012	0.19578	0.101784	-0.280447	0.0178412	-0.141055	0.240664	0.221018	0.0639893	0.234644	0.0488791	-0.0217034	0.857426	0.0559506	0.643047	-0.218781	0.0667976
RGPD5 /// RGPD4 /// LOC653086 /// LOC653596	blue	16.7664	3.26682	13.4995	-10.2327	0.0768188	0.524294	0.133568	0.266796	-0.33411	0.00440481	-0.0516206	0.668995	-0.515562	4.20366e-06	0.588689	6.68215e-08	0.288911	0.0145436	0.333434	0.00449025	0.286265	0.0155128	0.472246	3.2119e-05	-0.148301	0.217104	0.0490415	0.684639	0.120555	0.316614	-0.419635	0.00026965	-0.337521	0.00399568	0.0434985	0.718705
UQCRFS1	blue	166.437	21.2634	145.173	-123.91	-0.0762641	0.527303	0.0262299	0.828106	0.598209	3.60636e-08	0.111712	0.353664	0.625388	5.52487e-09	-0.510195	5.49158e-06	0.000305992	0.997979	-0.299114	0.0112786	0.0676599	0.575046	-0.694182	1.90866e-11	0.309151	0.0087079	0.118156	0.326411	-0.358948	0.00211206	0.520509	3.27264e-06	0.785632	4.94106e-16	-0.268983	0.0233145
CEP57	blue	7.05659	1.24746	5.80914	-4.56168	0.0755791	0.531031	0.0333829	0.782261	0.124131	0.302364	-0.510798	5.33044e-06	-0.329919	0.00495825	0.387802	0.000833357	0.429483	0.000185825	0.236265	0.0472951	-0.343966	0.00331348	0.0285425	0.813214	-0.102183	0.396467	-0.256337	0.030944	-0.326537	0.00544869	-0.131878	0.27295	0.159845	0.183007	-0.141176	0.240255
MRPS31	blue	5.91585	1.17338	4.74247	-3.56909	-0.0728858	0.54581	-0.241582	0.0423925	-0.102922	0.393042	-0.328701	0.00513024	-0.396255	0.000624336	0.343645	0.0033449	0.194741	0.10365	0.502997	7.80348e-06	0.151539	0.20712	0.459032	5.66526e-05	-0.43549	0.000147241	0.115308	0.338289	-0.110984	0.35683	-0.34722	0.00301028	-0.181874	0.129018	0.472373	3.19401e-05
LGALS8	blue	5.46388	0.794185	4.66969	-3.87551	0.072871	0.545893	0.134218	0.264453	-0.417931	0.000287266	0.0641937	0.594827	-0.380324	0.00106918	0.36133	0.00196218	0.227022	0.0569225	0.491073	1.3728e-05	0.208052	0.0816719	0.483665	1.92958e-05	-0.0494573	0.682108	-0.0833025	0.489778	0.0725985	0.547399	-0.191733	0.109202	-0.286447	0.0154444	0.426766	0.000206163
GOT1	blue	8.5346	3.71203	4.82257	-1.11054	-0.0719099	0.551215	-0.0256624	0.83177	0.0637016	0.59766	0.246444	0.0382851	0.523294	2.83746e-06	-0.400526	0.000537991	-0.291634	0.0136012	-0.364785	0.00176178	-0.343665	0.00334291	-0.417233	0.000294784	0.343945	0.00331561	-0.204246	0.0875398	0.296744	0.0119741	0.264733	0.0256776	0.0894933	0.457972	-0.137432	0.25308
FAM21C /// LOC653450	blue	5.53672	1.1782	4.35852	-3.18032	0.0718078	0.551782	0.133924	0.265512	-0.172479	0.150338	0.527518	2.27969e-06	0.342283	0.00348084	-0.360636	0.00200484	-0.308629	0.00882777	-0.138371	0.24982	0.164897	0.169375	-0.0777926	0.519034	0.305068	0.00968431	0.106002	0.378959	0.304594	0.00980353	0.392762	0.000704118	-0.0817613	0.497873	0.222005	0.0627811
HIST1H2BF	blue	27.7569	6.79097	20.966	-14.175	-0.0712516	0.554875	-0.0221838	0.854305	0.397689	0.000594037	0.166918	0.164136	0.574116	1.65416e-07	-0.467184	4.00287e-05	-0.0946916	0.432166	-0.358308	0.002154	0.0423173	0.726038	-0.604124	2.43363e-08	0.429503	0.000185687	0.0221021	0.854836	-0.129932	0.28015	0.443115	0.000108889	0.496059	1.08679e-05	-0.323848	0.00586878
IFITM3	blue	55.8053	19.3078	36.4975	-17.1897	-0.0711967	0.55518	0.0894229	0.458327	0.263155	0.0266051	0.47349	3.04112e-05	0.750416	4.93608e-14	-0.69085	2.60345e-11	-0.392771	0.00070389	-0.595305	4.36218e-08	-0.12415	0.302292	-0.585782	8.03477e-08	0.608141	1.85443e-08	0.00910977	0.939897	0.146107	0.22406	0.61114	1.51016e-08	0.339162	0.00381106	-0.307761	0.00903008
CHMP4B	blue	32.1353	8.5967	23.5386	-14.9419	0.0708341	0.557202	0.25487	0.0319518	0.228006	0.055827	0.516188	4.07346e-06	0.631997	3.40526e-09	-0.497377	1.02109e-05	-0.192653	0.10748	-0.484794	1.83293e-05	0.148302	0.217103	-0.629151	4.20003e-09	0.417713	0.000289591	0.0806391	0.50381	0.0945484	0.432866	0.56364	3.09046e-07	0.404639	0.000465281	-0.386666	0.000865838
CLTA	blue	153.794	27.2951	126.499	-99.2041	-0.0706018	0.558499	0.117399	0.329539	0.505692	6.84804e-06	0.353643	0.00248329	0.740723	1.53607e-13	-0.703867	7.55558e-12	-0.230418	0.0532151	-0.567926	2.39945e-07	-0.000393679	0.9974	-0.74531	9.03352e-14	0.448154	8.8852e-05	0.0645916	0.592541	-0.181167	0.130538	0.721424	1.27639e-12	0.667129	2.11764e-10	-0.429025	0.000189119
TUBB3	blue	10.7771	3.31428	7.46279	-4.14851	-0.0693996	0.565233	-0.0243873	0.840015	0.135208	0.260914	0.563534	3.10962e-07	0.444313	0.000103779	-0.175027	0.144311	-0.23261	0.0509281	-0.368412	0.00157132	0.650815	8.04532e-10	-0.268382	0.023637	0.139739	0.245123	0.522005	3.03164e-06	0.457119	6.1387e-05	0.0474466	0.69438	-0.0545775	0.651231	-0.331939	0.0046843
EPHB4	blue	8.08779	1.34891	6.73888	-5.38997	-0.0689864	0.567557	-0.235381	0.0481537	0.0978511	0.416893	0.0805996	0.50402	0.398527	0.000576957	-0.452962	7.29616e-05	-0.533805	1.63681e-06	-0.497255	1.02702e-05	-0.350022	0.0027692	-0.214065	0.0730416	-0.0749539	0.534444	-0.131848	0.273058	0.345299	0.00318616	-0.00462971	0.969434	-0.159569	0.183775	-0.144372	0.229669
DTX4	blue	3.4308	1.07934	2.35146	-1.27212	0.0689135	0.567967	0.120918	0.315146	0.0362325	0.764193	0.436808	0.000139828	0.358354	0.00215097	-0.0386927	0.748693	-0.0865537	0.472931	-0.203468	0.088779	0.357755	0.00219087	-0.234898	0.0486282	0.208537	0.0809474	0.245638	0.0389423	0.417036	0.000296932	0.0647335	0.591727	-0.0316527	0.793289	-0.216181	0.0701848
FBXO6	blue	9.5731	2.0872	7.48589	-5.39869	-0.0676701	0.574988	-0.0340678	0.777908	0.481369	2.1409e-05	0.246773	0.0380201	0.471702	3.28938e-05	-0.290289	0.0140599	-0.0747545	0.535535	-0.386073	0.000883238	0.396421	0.000620748	-0.464002	4.58895e-05	0.219496	0.0658892	0.247013	0.0378272	0.0122603	0.919172	0.320332	0.006461	0.367701	0.00160714	-0.430782	0.000176774
C1orf77	blue	3.40751	0.690652	2.71686	-2.02621	0.0669989	0.578794	0.189814	0.112862	0.139711	0.245221	0.347531	0.0029826	0.350299	0.00274634	-0.141892	0.237854	-0.0117052	0.92282	-0.343241	0.00338466	0.21909	0.0664034	-0.391894	0.00072534	0.262456	0.027025	0.120916	0.315154	0.128619	0.28508	0.258729	0.0293587	0.232103	0.0514496	-0.436265	0.000142839
POMP	blue	221.043	26.1716	194.872	-168.7	-0.0663319	0.582589	0.100801	0.402917	0.606326	2.09769e-08	0.257381	0.0302434	0.661041	3.51847e-10	-0.586945	7.46501e-08	-0.0421745	0.726927	-0.495472	1.11731e-05	0.174246	0.146139	-0.787136	3.98254e-16	0.463284	4.73173e-05	0.152815	0.203277	-0.374707	0.00128433	0.693819	1.97462e-11	0.808575	1.50343e-17	-0.510175	5.49707e-06
ZNF238	blue	4.43694	1.00847	3.42847	-2.42	0.0653795	0.588026	0.0938865	0.436108	-0.329143	0.00506713	-0.0545144	0.651608	-0.414909	0.000321112	0.425659	0.000215019	0.335435	0.00424163	0.485308	1.79046e-05	0.21428	0.0727467	0.372942	0.0013596	-0.149727	0.212666	0.100471	0.404469	-0.0616225	0.609694	-0.224087	0.0602937	-0.174775	0.144898	0.289734	0.0142528
HIST1H2BK	blue	22.5487	6.58101	15.9677	-9.38665	0.0638831	0.596614	0.170994	0.153934	0.210636	0.077869	0.401927	0.000512135	0.57661	1.42094e-07	-0.523654	2.78533e-06	-0.206131	0.0845925	-0.463966	4.59597e-05	0.0885702	0.462641	-0.558444	4.18037e-07	0.553257	5.62301e-07	0.00546366	0.963931	0.00797481	0.947374	0.465878	4.23454e-05	0.376529	0.00121062	-0.343379	0.003371
CD74	blue	61.7156	16.3074	45.4083	-29.1009	0.063804	0.59707	0.188484	0.115452	0.0298242	0.804988	0.724613	9.10698e-13	0.66712	2.11938e-10	-0.706159	6.03439e-12	-0.564044	3.01805e-07	-0.630434	3.82212e-09	0.0305886	0.800092	-0.401588	0.000518287	0.374697	0.00128475	-0.0293312	0.808149	0.372279	0.0013889	0.693599	2.01568e-11	0.0464062	0.700762	-0.187415	0.11757
PDLIM1	blue	18.7902	7.22866	11.5615	-4.33288	0.0637076	0.597625	0.167224	0.163354	0.044297	0.713762	0.620758	7.70249e-09	0.570821	2.01822e-07	-0.510996	5.27838e-06	-0.429096	0.000188606	-0.517733	3.76814e-06	0.199176	0.0958666	-0.375976	0.00123257	0.216099	0.070293	0.119076	0.322632	0.391515	0.000734778	0.40263	0.000499597	0.00849522	0.943945	-0.247306	0.0375928
RAB35	blue	15.5496	4.40853	11.1411	-6.73253	0.0635733	0.5984	0.167293	0.163178	0.0991015	0.410935	0.509084	5.80064e-06	0.554681	5.18604e-07	-0.532869	1.72026e-06	-0.265958	0.0249764	-0.443802	0.000105932	0.0700184	0.561762	-0.475756	2.75149e-05	0.280541	0.0178013	0.0482743	0.689319	0.118236	0.326081	0.556285	4.73228e-07	0.235497	0.0480401	-0.219807	0.0654977
TNFRSF1A	blue	4.31509	0.900239	3.41485	-2.51462	-0.0634918	0.59887	-0.0424587	0.72516	-0.0612522	0.611849	0.0886413	0.462281	0.305116	0.0096723	-0.194969	0.103237	-0.274852	0.0203567	-0.2197	0.0656324	-0.427661	0.00019925	-0.154451	0.198423	0.299428	0.0111892	-0.348945	0.00285971	0.373375	0.00134077	0.0206926	0.864002	-0.136825	0.255203	-0.0438055	0.716803
SNX1	blue	1.60612	0.584066	1.02206	-0.437989	-0.0629937	0.601746	-0.0533671	0.65848	0.108443	0.368015	0.264576	0.0257689	0.356277	0.00229222	-0.195332	0.102586	-0.106057	0.378711	-0.249323	0.036013	0.237782	0.045851	-0.237113	0.0464837	0.0248019	0.837333	0.34993	0.00277684	0.245978	0.0386638	0.210399	0.0782112	0.0347347	0.773675	-0.174508	0.145524
GPI	blue	34.5601	12.0118	22.5483	-10.5365	-0.0617686	0.608846	-0.0581781	0.62986	0.0615191	0.610296	0.598316	3.58112e-08	0.618257	9.19677e-09	-0.431977	0.000168797	-0.570249	2.08868e-07	-0.527369	2.29738e-06	0.209408	0.0796587	-0.273538	0.0209896	0.190225	0.112069	0.26209	0.0272466	0.637056	2.33276e-09	0.0604966	0.616255	-0.210334	0.0783056	-0.225564	0.0585769
PUS3	blue	9.83433	2.15729	7.67704	-5.51975	-0.0616505	0.609532	-0.118092	0.326672	-0.126524	0.293066	-0.394067	0.000673286	-0.467117	4.01451e-05	0.520568	3.2628e-06	0.253068	0.033227	0.229167	0.0545573	-0.193098	0.106654	0.26525	0.0253797	-0.296456	0.0120612	-0.042526	0.724741	-0.00928887	0.938718	-0.517679	3.77842e-06	-0.239635	0.0441367	-0.056655	0.638864
HBA2	blue	5.76776	2.60465	3.16311	-0.55846	-0.0613958	0.611013	-0.110935	0.357047	0.278752	0.0185736	0.122913	0.30717	0.376033	0.00123032	-0.435313	0.000148263	-0.237769	0.0458637	-0.363613	0.00182755	-0.0520647	0.666315	-0.310717	0.00835686	0.0720474	0.550452	-0.0213144	0.859956	-0.0415267	0.730961	0.414578	0.000325041	0.220994	0.064019	-0.152413	0.204482
ASNSD1	blue	32.5964	8.1448	24.4516	-16.3068	0.0593369	0.623044	-0.00693757	0.954211	0.0307001	0.799378	-0.556755	4.60672e-07	-0.548794	7.22806e-07	0.550078	6.72713e-07	0.624025	6.09623e-09	0.59988	3.22966e-08	0.0787029	0.51414	0.264053	0.0260741	-0.269399	0.0230936	0.0145866	0.903902	-0.553278	5.61631e-07	-0.263292	0.0265237	0.21432	0.0726925	0.196908	0.0997882
GRN	blue	44.4157	13.8661	30.5496	-16.6835	-0.0591019	0.624424	0.0396615	0.742616	-0.0468549	0.698007	0.620084	8.08072e-09	0.657463	4.71634e-10	-0.657306	4.77689e-10	-0.561326	3.53775e-07	-0.514535	4.42585e-06	-0.0980473	0.415955	-0.349006	0.00285457	0.389081	0.000798116	-0.0371599	0.758339	0.463592	4.66997e-05	0.545213	8.81886e-07	-0.0718088	0.551776	-0.047435	0.694451
MBD1	blue	19.4008	8.45615	10.9446	-2.48845	-0.0586201	0.627256	0.0378882	0.753751	0.019898	0.869177	0.505361	6.95923e-06	0.612927	1.33491e-08	-0.425262	0.000218283	-0.313883	0.00768485	-0.484578	1.85107e-05	0.0285004	0.813484	-0.497366	1.02162e-05	0.240646	0.0432239	-0.00304244	0.979911	0.458225	5.86074e-05	0.374653	0.0012866	0.0429881	0.721871	-0.246083	0.0385783
PSMD2	blue	10.8043	2.40648	8.39784	-5.99135	-0.0582092	0.629676	-0.100804	0.402905	0.146102	0.224075	0.424259	0.000226725	0.347776	0.00296094	-0.0181917	0.880309	-0.239276	0.0444649	-0.213214	0.0742172	0.488915	1.51713e-05	-0.13018	0.279227	0.040822	0.735357	0.42892	0.000189888	0.496485	1.06514e-05	-0.171256	0.153296	-0.174769	0.144912	-0.19831	0.0973501
HIST1H2BD	blue	14.0689	4.41847	9.65045	-5.23198	-0.0579748	0.631058	-3.26329e-05	0.999785	0.30211	0.01045	0.24246	0.041625	0.563948	3.03513e-07	-0.466752	4.07815e-05	-0.213137	0.0743244	-0.498372	9.73936e-06	0.0832951	0.489817	-0.581397	1.05756e-07	0.356832	0.00225374	-0.0569017	0.637402	0.0515377	0.669496	0.330387	0.00489351	0.334911	0.00430553	-0.402914	0.000494611
AGPAT5	blue	1.74622	0.342619	1.4036	-1.06098	0.0577302	0.632502	-0.0893105	0.458895	0.0429311	0.722225	-0.402361	0.000504366	-0.257693	0.0300372	0.276603	0.0195388	0.327211	0.00534768	0.35286	0.00254276	0.0099703	0.934232	0.107379	0.372763	-0.261437	0.0276467	-0.135093	0.261325	-0.271871	0.0218165	-0.199436	0.0954249	0.104604	0.385312	0.175535	0.143133
C2orf43	blue	1.49995	0.444481	1.05546	-0.610984	-0.0574266	0.634296	-0.111506	0.354559	0.273454	0.0210304	0.055555	0.6454	0.373968	0.00131539	-0.325541	0.00560118	-0.182575	0.127524	-0.248309	0.0368005	-0.00598214	0.960511	-0.347242	0.00300832	0.0903399	0.453713	-0.0330994	0.784065	0.0150207	0.901056	0.136623	0.255912	0.231776	0.0517886	-0.114387	0.342186
ZYX	blue	43.005	15.4227	27.5823	-12.1596	-0.0567622	0.638229	0.00389296	0.974296	0.166969	0.164005	0.612846	1.34238e-08	0.705623	6.36146e-12	-0.634091	2.91408e-09	-0.560432	3.72641e-07	-0.712559	3.18462e-12	0.0661556	0.583593	-0.506262	6.66042e-06	0.208322	0.0812674	0.0428752	0.722572	0.440314	0.000121754	0.489999	1.44296e-05	0.0493009	0.683059	-0.358393	0.00214839
TBC1D1	blue	4.80602	1.41836	3.38766	-1.96929	0.0561516	0.641852	0.123754	0.303846	0.165277	0.168382	0.536209	1.43952e-06	0.363633	0.00182641	-0.261886	0.0273714	-0.268446	0.0236028	-0.398779	0.000571898	0.553597	5.51569e-07	-0.243173	0.0410102	-0.0279949	0.816734	0.433923	0.000156526	0.273166	0.0211719	0.23015	0.0535	0.0176362	0.883938	-0.311689	0.00814534
MGAT4B	blue	19.4911	6.94021	12.5509	-5.61065	-0.0557626	0.644165	-0.02147	0.858944	0.125273	0.297903	0.564076	3.01233e-07	0.569285	2.21275e-07	-0.446713	9.42022e-05	-0.50529	6.98314e-06	-0.522825	2.90659e-06	0.254436	0.0322547	-0.273762	0.0208804	0.16244	0.175911	0.281042	0.0175901	0.529196	2.0881e-06	0.159374	0.184317	-0.0923994	0.443442	-0.256607	0.0307615
RNPEP /// UBE2V1 /// KUA /// KUA-UEV	blue	2.65875	1.25055	1.4082	-0.157651	-0.0555955	0.64516	0.0632849	0.600063	0.259493	0.0288669	0.332788	0.00457322	0.410879	0.000371931	-0.279848	0.0180974	-0.149057	0.214744	-0.267267	0.0242454	0.302346	0.010387	-0.301291	0.0106709	0.188136	0.116139	0.171908	0.151713	0.0912495	0.44916	0.345734	0.00314554	0.175809	0.142499	-0.17672	0.14041
AGPAT1	blue	15.8355	5.23186	10.6037	-5.37181	0.0547806	0.650018	0.105145	0.382848	0.391147	0.000744041	0.490598	1.40345e-05	0.589002	6.54995e-08	-0.432289	0.000166772	-0.300959	0.0107619	-0.578041	1.30151e-07	0.34758	0.00297823	-0.498123	9.8553e-06	0.280287	0.0179092	0.236663	0.0469123	0.190451	0.111637	0.37931	0.00110544	0.244731	0.039693	-0.508729	5.90287e-06
RPL27A	blue	18.6559	4.51619	14.1397	-9.62351	0.0546423	0.650844	-0.121151	0.31421	-0.167521	0.162595	-0.347419	0.00299255	-0.545327	8.76362e-07	0.496376	1.07062e-05	0.149854	0.212275	0.283541	0.0165684	0.0370208	0.759216	0.480948	2.18186e-05	-0.282264	0.0170841	-0.075995	0.528766	0.0189375	0.875441	-0.545238	8.80657e-07	-0.367294	0.00162795	0.111825	0.353177
RPL28	blue	76.1296	21.9518	54.1778	-32.2259	-0.0541287	0.653915	0.0429862	0.721883	0.580292	1.13259e-07	0.391516	0.000734733	0.775079	2.14123e-15	-0.663707	2.8211e-10	-0.388151	0.000823611	-0.669886	1.67619e-10	0.0916824	0.447003	-0.618142	9.27143e-09	0.296772	0.0119656	0.0174265	0.885309	0.0858212	0.476699	0.568772	2.28157e-07	0.458798	5.72144e-05	-0.456188	6.38209e-05
C1orf107	blue	69.6978	14.3635	55.3344	-40.9709	0.0535438	0.65742	-0.0618592	0.608319	-0.476639	2.64575e-05	-0.307874	0.00900367	-0.686292	3.95461e-11	0.663422	2.88882e-10	0.277289	0.0192261	0.585819	8.01594e-08	0.00904577	0.940318	0.657909	4.54809e-10	-0.362882	0.00186977	-0.118397	0.325417	0.0937948	0.436558	-0.646982	1.08814e-09	-0.53475	1.55641e-06	0.414012	0.000331843
[truncated: 5,926 more rows]

## Sheet: Table S2
ME of all samples
	MEtan	MEgreen	MEyellow	MEpink	MEpurple	MEbrown	MEsalmon	MEblue	MEblack	MEturquoise	MEgreenyellow	MEred	MEcyan	MEmagenta	MEgrey
GSM789110	0.0385861	0.0632485	0.00293359	-0.0313744	-0.107471	-0.00407	0.0714581	0.0428532	0.0133025	0.0700251	-0.0459638	0.00863165	-0.0150786	0.0524905	-0.0486034
[truncated: 70 more rows]

## Sheet: Table S3
module GOterms
[truncated: 503 more rows]

[truncated: 7 more sheets: Table S4, Table S5, Table S6, Table S7, Table S8, Table S9, Table S10]
